# Supplementary material for: Preliminary Study to Understand the Role of Gut Microbiota in Coronary Slow Flow Phenomenon (CSFP)
Source: Metabolites. 2025 Jul 14;15(7):475. doi: 10.3390/metabo15070475 (PMC12298151; doi:10.3390/metabo15070475)
Supplement: Supplementary file 1 [file metabolites-15-00475-s001.zip]

Archive with 29 entries (23 files):
- Class/
- Class/metadata.txt
- Class/otu_table.tsv
- Class/taxa_table.tsv
- Family/
- Family/metadata.tsv
- Family/metadata.txt
- Family/otu_table.tsv
- Family/taxa_table.tsv
- Genus/
- Genus/metadata.tsv
- Genus/metadata.txt
- Genus/otu_table.tsv
- Genus/taxa_table.tsv
- Order/
- Order/metadata.txt
- Order/otu_table.tsv
- Order/taxa_table.tsv
- Phylum/
- Phylum/metadata.tsv
- Phylum/metadata.txt
- Phylum/otu_table.tsv
- Phylum/taxa_table.tsv
- Species/
- Species/metadata.tsv
- Species/metadata.txt
- Species/otu_table.tsv
- Species/taxa_table.tsv
- Supllementary File1.pdf
