# Supplementary material for: Preliminary Study to Understand the Role of Gut Microbiota in Coronary Slow Flow Phenomenon (CSFP)
Source: Metabolites. 2025 Jul 14;15(7):475. doi: 10.3390/metabo15070475 (PMC12298151; doi:10.3390/metabo15070475)
Supplement: Supplementary file 1 [file metabolites-15-00475-s001.zip › Class/metadata.txt]

"State"
"con01"	"control"
"con02"	"control"
"con03"	"control"
"con04"	"control"
"dis01"	"disease"
"dis02"	"disease"
"dis03"	"disease"
"dis04"	"disease"
