# Supplementary material for: Preliminary Study to Understand the Role of Gut Microbiota in Coronary Slow Flow Phenomenon (CSFP)
Source: Metabolites. 2025 Jul 14;15(7):475. doi: 10.3390/metabo15070475 (PMC12298151; doi:10.3390/metabo15070475)
Supplement: Supplementary file 1 [file metabolites-15-00475-s001.zip › Class/otu_table.tsv]

con01	con02	con03	con04	dis01	dis02	dis03	dis04
OTU1	0	0.002	0.004	0	0	0	0	0
OTU2	0	0.004	0.002	0.003	0	0	0	0
OTU3	0.02	0.039	0.014	0.007	0	0	0	0.002
OTU4	0.473	0.281	0.404	0.067	0.22	0.094	0.01	0.015
OTU5	0.204	0.178	0.313	0.063	0.018	0	0.003	0.015
OTU6	0.022	0.007	0.006	0	0	0.003	0	0
OTU7	0.002	0.004	0.012	0	0	0.003	0	0
OTU8	0	0.002	0.002	0	0	0	0	0
OTU9	3.029	3.535	2.319	8.625	3.257	2.401	0.5	2.849
OTU10	22.999	32.098	12.455	2.8	33.905	2.277	7.107	1.583
OTU11	0.004	0.004	0.002	0	0	0	0	0
OTU12	0.451	2.166	0.347	0.163	0.277	0.003	0.528	0.124
OTU13	0.004	0.002	0.008	0	0	0	0	0
OTU14	0.002	0.004	0.008	0	0	0	0	0
OTU15	0.004	0	0.002	0	0	0	0	0
OTU16	0	0	0.002	0	0	0	0	0
OTU17	0.004	0.007	0.002	0	0	0	0	0
OTU18	0.011	0.025	0.008	0.007	0.008	0.021	0	0
OTU19	0	0	0.004	0.003	0.003	0	0	0
OTU20	0.004	0.002	0.002	0	0	0	0	0
OTU21	0.002	0.004	0.004	0	0	0	0	0
OTU22	68.386	55.255	80.553	79.444	56.75	46.013	90.192	89.571
OTU23	0.002	0	0.002	0.003	0	0	0	0
OTU24	0.066	0.052	0.156	3.139	0.318	0.163	0.045	0.052
OTU25	0.044	0.048	0.037	0.017	0.768	0	0	0.002
OTU26	0.009	0.002	0.01	0	0	0	0	0
OTU27	0.007	0	0	0	0	0	0	0
OTU28	0.007	0.004	0.022	0	0	0	0	0
OTU29	0.092	0.235	0.112	0.219	0.114	0.012	0	0.01
OTU30	0.004	0.002	0.01	0	0	0	0	0
OTU31	0.004	0	0.002	0	0	0	0	0
OTU32	0.002	0.002	0.004	0	0	0	0	0
OTU33	0.026	0.012	0.022	0.007	0	0.006	0.003	0
OTU34	1.762	0.499	0.628	0.07	0.89	0.127	0.423	0.114
OTU35	0.002	0.007	0.014	0	0	0	0	0
OTU36	0.05	0.085	0.041	0.023	0.091	0.006	0	0
OTU37	0.011	0.045	0.065	0	0.003	0.033	0.003	0.005
OTU38	0.219	2.969	0.414	2.767	0.018	43.279	0.091	0.134
OTU39	0.004	0	0.002	0	0	0	0	0
OTU40	0.004	0.011	0.008	0	0	0	0	0.002
OTU41	0	0	0.004	0	0.003	0	0	0
OTU42	0.004	0.004	0.002	0	0	0	0	0
OTU43	0.002	0.011	0.006	0.003	0	0	0	0
OTU44	0.002	0	0.002	0	0	0	0	0
OTU45	0.015	0.089	0.01	1.001	0.243	0	0	0
OTU46	0	0.007	0.002	0	0	0	0	0
OTU47	0	0.002	0.002	0.003	0	0	0	0
OTU48	0	0	0.002	0	0	0	0	0
OTU49	0.002	0	0	0	0	0	0	0
OTU50	0.182	0.08	0.743	0.017	0.225	0.003	0.007	0.002
OTU51	1.519	1.849	0.739	1.293	1.694	1.234	1.052	5.483
OTU52	0	0	0	0.003	0	0	0	0
OTU53	0.002	0	0.004	0	0	0	0	0
OTU54	0.002	0.005	0.006	0	0	0	0	0
OTU55	0	0	0.006	0	0	0	0	0
OTU56	0.002	0.002	0.004	0.063	0	0	0	0
OTU57	0	0.002	0	0	0	0	0	0
OTU58	0.002	0.002	0	0	0	0	0	0
OTU59	0.002	0.002	0.004	0	0	0	0	0
OTU60	0.004	0.005	0.016	0.003	0	0	0	0
OTU61	0.002	0.005	0.004	0	0	0	0	0
OTU62	0.009	0.023	0.012	0.007	1.084	0	0	0
OTU63	0.044	0.041	0.041	0.01	0	0	0	0
OTU64	0.035	0.012	0.041	0.023	0	0.599	0.003	0
OTU65	0	0	0.004	0	0	0	0	0
OTU66	0	0.004	0	0	0	0	0	0
OTU67	0.002	0	0.002	0	0	0	0	0
OTU68	0	0	0	0	0	0	0.003	0
OTU69	0.002	0	0.002	0	0	0	0	0
OTU70	0.002	0	0	0	0	0	0	0
OTU71	0.002	0.002	0	0	0	0	0	0
OTU72	0.018	0.018	0.014	0	0	0.003	0	0
OTU73	0.153	0.201	0.297	0.123	0.036	3.668	0.028	0.035
OTU74	0.046	0.045	0.004	0.017	0.078	0.051	0	0
OTU75	0	0	0.006	0	0	0	0	0
OTU76	0.004	0.002	0.002	0.007	0	0	0	0
