# Supplementary material for: Preliminary Study to Understand the Role of Gut Microbiota in Coronary Slow Flow Phenomenon (CSFP)
Source: Metabolites. 2025 Jul 14;15(7):475. doi: 10.3390/metabo15070475 (PMC12298151; doi:10.3390/metabo15070475)
Supplement: Supplementary file 1 [file metabolites-15-00475-s001.zip › Class/taxa_table.tsv]

Class
OTU1	Acidimicrobiia
OTU2	Acidithiobacillia
OTU3	Acidobacteriia
OTU4	Actinomycetia
OTU5	Alphaproteobacteria
OTU6	Anaerolineae
OTU7	Aquificae
OTU8	Ardenticatenia
OTU9	Bacilli
OTU10	Bacteroidia
OTU11	Balneolia
OTU12	Betaproteobacteria
OTU13	Blastocatellia
OTU14	Caldilineae
OTU15	Caldisericia
OTU16	Chitinispirillia
OTU17	Chitinivibrionia
OTU18	Chitinophagia
OTU19	Chlamydiia
OTU20	Chlorobia
OTU21	Chrysiogenetes
OTU22	Clostridia
OTU23	Coprothermobacteria
OTU24	Coriobacteriia
OTU25	Cytophagia
OTU26	Deferribacteres
OTU27	Dehalococcoidia
OTU28	Deinococci
OTU29	Deltaproteobacteria
OTU30	Desulfuribacillia
OTU31	Elusimicrobia
OTU32	Endomicrobia
OTU33	Epsilonproteobacteria
OTU34	Erysipelotrichia
OTU35	Fibrobacteria
OTU36	Flavobacteriia
OTU37	Fusobacteriia
OTU38	Gammaproteobacteria
OTU39	Gemmatimonadetes
OTU40	Gloeobacteria
OTU41	Holophagae
OTU42	Hydrogenophilalia
OTU43	Ignavibacteria
OTU44	Ktedonobacteria
OTU45	Lentisphaeria
OTU46	Limnochordia
OTU47	Longimicrobia
OTU48	Methanobacteria
OTU49	Methanomicrobia
OTU50	Mollicutes
OTU51	Negativicutes
OTU52	Nitriliruptoria
OTU53	Nitrospinia
OTU54	Oligoflexia
OTU55	Oligosphaeria
OTU56	Opitutae
OTU57	Phycisphaerae
OTU58	Planctomycetia
OTU59	Rhodothermia
OTU60	Rubrobacteria
OTU61	Saprospiria
OTU62	Sphingobacteriia
OTU63	Spirochaetia
OTU64	Synergistia
OTU65	Thermoanaerobaculia
OTU66	Thermococci
OTU67	Thermodesulfovibrionia
OTU68	Thermoflexia
OTU69	Thermoleophilia
OTU70	Thermolithobacteria
OTU71	Thermoprotei
OTU72	Thermotogae
OTU73	Tissierellia
OTU74	Verrucomicrobiae
OTU75	Vicinamibacteria
OTU76	Zetaproteobacteria
