# Supplementary material for: Preliminary Study to Understand the Role of Gut Microbiota in Coronary Slow Flow Phenomenon (CSFP)
Source: Metabolites. 2025 Jul 14;15(7):475. doi: 10.3390/metabo15070475 (PMC12298151; doi:10.3390/metabo15070475)
Supplement: Supplementary file 1 [file metabolites-15-00475-s001.zip › Family/otu_table.tsv]

con01	con02	con03	con04	dis01	dis02	dis03	dis04
OTU1	0.002	0.009	0.022	0.011	0	0	0	0
OTU2	0.034	0.022	0.194	0.004	0.073	0	0	0
OTU3	0.213	1.546	0.46	0	1.567	0.823	0.107	1.086
OTU4	0	0	0.002	0	0	0	0	0
OTU5	0	0.002	0	0	0	0	0	0
OTU6	0	0.004	0.002	0.004	0	0	0	0
OTU7	0.021	0.031	0.014	0.007	0	0	0	0.003
OTU8	0.03	0.015	0.008	0.007	0.005	0.066	0	0
OTU9	0.023	0.011	0.01	0.007	0	0.003	0.004	0.003
OTU10	0	0.015	0.002	0.004	0	0.026	0	0
OTU11	0	0	0.002	0	0	0	0	0
OTU12	0.044	0.042	0.002	0.007	0.081	0.056	0	0
OTU13	0.007	0.018	0.01	0	0.003	0	0	0
OTU14	0	0.002	0	0	0	0	0	0
OTU15	0.025	0.004	0.067	0.011	0	0	0	0.003
OTU16	0.005	0	0.002	0	0	0	0	0
OTU17	0.016	0.007	0.002	0	0	0.01	0	0
OTU18	0.023	0.007	0.006	0	0	0.003	0	0
OTU19	0.016	0	0.417	0.004	0	0.003	0	0
OTU20	0.002	0.002	0.002	0	0	0	0	0
OTU21	0	0.004	0	0	0	0	0	0
OTU22	0	0	0.002	0	0	0.003	0	0
OTU23	0	0.004	0	0	0	0	0	0
OTU24	0.002	0	0	0	0	0	0	0
OTU25	0	0.002	0.002	0	0	0	0	0
OTU26	0.023	0.011	0.02	3.369	0.003	0.003	0	0
OTU27	0.005	0	0	0	0	0	0	0
OTU28	0	0	0.002	0	0	0	0	0
OTU29	0.002	0.007	0.006	0.007	0	0	0	0
OTU30	0.121	0.101	0.174	0.07	0.016	0.016	0	0.005
OTU31	0.005	0.007	0.006	0	0	0	0	0
OTU32	0	0.002	0.002	0	0	0	0	0
OTU33	4.286	26.257	5.924	1.742	9.548	0.981	6.381	1.36
OTU34	0.009	0.002	0.008	0	0	0	0	0
OTU35	0.005	0.004	0.002	0	0	0	0	0
OTU36	0.105	0.064	0.079	0.033	1.262	0.007	0	0
OTU37	0	0	0.008	0.004	0	0	0	0
OTU38	0	0	0.004	0	0	0	0	0
OTU39	0.009	0.004	0.002	0	0	0	0	0
OTU40	0.114	0.009	0.014	0.015	0.224	0.003	0	0
OTU41	0	0.002	0.006	0	0	0	0	0
OTU42	0	0.002	0	0	0	0	0	0
OTU43	0	0	0.002	0	0	0	0	0
OTU44	0.009	0.011	0.002	0	0	0	0	0
OTU45	0	0.005	0.004	0	0	0	0	0
OTU46	0.002	0.005	0.002	0	0	0	0	0
OTU47	0	0.002	0.002	0	0	0	0	0
OTU48	0	0.002	0.004	0	0	0.023	0	0
OTU49	0	0.009	0	0	0	0	0	0
OTU50	0	0.018	0	0	0	0.02	0	0
OTU51	0.018	0.016	0.018	0.011	0	0	0.004	0.005
OTU52	0.002	0.002	0.002	0	0	0	0	0
OTU53	0.032	0.011	0.105	0.03	0.024	0.02	0.007	0.01
OTU54	0.002	0.004	0.008	0	0	0	0	0
OTU55	0.005	0	0.002	0	0	0	0	0
OTU56	0	0.002	0	0	0	0	0	0
OTU57	0.002	0.002	0	0	0	0	0	0
OTU58	0	0	0.002	0.004	0	0.003	0.004	0
OTU59	0.009	0.009	0.004	0	0	0	0	0.003
OTU60	0.021	0.026	0.036	0.026	0.019	0.053	0.015	0.013
OTU61	0	0	0.002	0	0	0	0	0
OTU62	0.014	0.004	0.008	0	0.003	0	0.004	0.003
OTU63	0	0	0	0	0	0.003	0	0
OTU64	0.005	0	0.002	0	0	0.003	0	0
OTU65	0.009	0.002	0.008	0	0	0	0	0
OTU66	0	0.002	0	0	0	0	0	0
OTU67	0.002	0.009	0.002	0.004	0	0	0	0
OTU68	0	0	0.002	0	0	0	0	0
OTU69	0.005	0.007	0.002	0	0	0	0	0
OTU70	0.011	0.026	0.008	0.007	0.008	0.023	0	0
OTU71	0	0	0.002	0	0.003	0	0	0
OTU72	0.005	0.002	0.002	0	0	0	0	0
OTU73	0.279	0.027	0.316	0.586	0.307	1.145	0.015	0.044
OTU74	0.014	0.013	0.01	0.004	0	0.013	0	0
OTU75	0.005	0	0.004	0.004	0	0	0	0
OTU76	0	0	0.002	0	0	0	0	0.003
OTU77	0.002	0.004	0.004	0	0	0	0	0
OTU78	4.181	3.399	7.818	3.306	3.581	5.774	2.192	3.005
OTU79	0.005	0.002	0.049	0	0.008	0	0	0
OTU80	0.002	0	0.002	0	0	0	0	0
OTU81	0	0.002	0	0	0	0	0	0
OTU82	0.005	0.004	0.004	0	0	0.016	0	0
OTU83	0.027	0.022	0.026	0.004	0	0	0	0.003
OTU84	0.002	0	0	0	0	0	0	0
OTU85	0.559	0.027	0.012	0	0.008	0	0	0.01
OTU86	0.002	0	0.002	0.004	0	0	0	0
OTU87	0.021	0.015	0.041	0.111	0	0.105	0.033	0.039
OTU88	0.025	0.024	0.022	0.004	0	0.007	0	0
OTU89	0	0	0	0.004	0	0	0	0
OTU90	0	0.004	0	0	0	0	0	0
OTU91	0.007	0.015	0.008	0.007	0.008	0	0	0
OTU92	0.002	0.007	0.006	0	0	0	0	0
OTU93	0.009	0	0	0	0	0	0	0
OTU94	0.016	0.009	0.008	0.004	0	0	0.004	0
OTU95	0.002	0	0	0	0	0	0	0
OTU96	0.002	0.002	0.02	0	0	0	0	0
OTU97	0.002	0.009	0	0	0	0	0	0
OTU98	0	0	0.002	0	0	0	0	0
OTU99	0	0	0.002	0	0	0	0	0
OTU100	0.014	0.018	0.02	0.011	0.003	0	0	0
OTU101	0	0	0.002	0	0	0	0	0
OTU102	0.076	0.018	0.144	0	0	0	0	0
OTU103	0.011	0.02	0.028	0	0	0	0	0
OTU104	0.007	0.004	0.004	0	0	0	0	0
OTU105	0.002	0	0	0	0	0	0	0
OTU106	0.002	0.002	0.002	0	0	0	0	0
OTU107	0.005	0.005	0.002	0.007	0	0	0	0
OTU108	0.002	0.007	0.004	0.004	0	0.003	0	0
OTU109	0	0.002	0	0.004	0	0	0	0
OTU110	0.002	0	0	0	0	0	0	0
OTU111	0.117	0.038	0.085	0	0	0	0.07	0
OTU112	0.032	0.137	0.018	0.23	0.116	0.007	0	0.01
OTU113	0.005	0	0.006	0	0	0	0	0
OTU114	0.005	0.002	0.01	0	0	0	0	0
OTU115	0	0.002	0.004	0	0	0	0	0
OTU116	0	0.002	0	0	0	0	0	0
OTU117	0.007	0.005	0.012	0	0	0	0	0
OTU118	0	0.013	0.008	0	0	0	0	0
OTU119	0.002	0	0	0	0	0	0	0
OTU120	0.007	0.004	0.022	0	0	0	0	0
OTU121	0.011	0.035	0.004	0.004	0.129	0	0	0
OTU122	0.023	0.013	0.028	0	0.003	0.003	0	0
OTU123	0.025	0.027	0.099	0.019	0.329	0.069	0.015	0.016
OTU124	0	0	0	0.004	0	0	0	0
OTU125	0.005	0	0.002	0	0	0	0	0
OTU126	0	0	0.004	0	0	0	0	0
OTU127	0.002	0.002	0.004	0	0	0	0	0
OTU128	0	0.004	0	0	0	0.003	0	0
OTU129	0.018	1.548	0.069	2.839	0.008	34.733	0.077	0.128
OTU130	0.085	0.595	0.051	0.026	0.909	0.5	0.007	0.018
OTU131	0.009	0.002	0.012	0.004	0.013	0	0	0
OTU132	0	0.09	0.008	0.07	0	1.787	0	0.005
OTU133	1.273	0.483	0.346	0.074	0.769	0.122	0.442	0.11
OTU134	0.014	0.015	0.008	0	0	0	0	0
OTU135	4.378	4.981	13.793	6.196	5.401	1.307	4.985	9.484
OTU136	0.014	0.009	0.022	0.019	0.008	0.01	0	0
OTU137	0.188	0.188	0.109	0.315	0.262	0.471	0.007	0.219
OTU138	0.005	0.004	0.006	0	0	0.003	0	0
OTU139	0	0	0	0	0	0.007	0.004	0
OTU140	0	0.002	0.002	0	0	0	0	0
OTU141	0.002	0.007	0.014	0	0	0	0	0
OTU142	0	0	0	0	0.005	0	0	0
OTU143	0.005	0.004	0.006	0	0	0	0	0
OTU144	0.044	0.059	0.032	0.019	0.094	0.007	0	0
OTU145	0.002	0.002	0	0	0	0	0	0
OTU146	0	0	0.002	0	0	0	0	0
OTU147	0.005	0	0.004	0	0	0	0	0.003
OTU148	0	0.002	0	0	0.003	0	0	0
OTU149	0.007	0.042	0.055	0	0.003	0.036	0.004	0.005
OTU150	0.002	0.002	0	0	0	0	0	0
OTU151	0	0	0.002	0.004	0	0	0	0
OTU152	0	0	0.006	0	0	0	0	0
OTU153	0.005	0	0.002	0	0	0	0	0
OTU154	0.014	0.046	0.026	0	0.003	0.003	0	0
OTU155	0.005	0.009	0.002	0	0	0	0	0
OTU156	0	0	0.002	0	0	0	0	0
OTU157	0.005	0.011	0.008	0	0	0	0	0.003
OTU158	0.002	0	0.004	0	0	0	0	0
OTU159	0.002	0	0	0	0	0	0	0
OTU160	0.025	0.026	0.051	0.011	0.013	0.003	0.004	0.005
OTU161	0.027	0.004	0.061	0.085	0.051	0.039	0	0.003
OTU162	0.002	0	0.002	0	0	0	0	0
OTU163	0	0.013	0	0	0	0.079	0	0
OTU164	0	0	0	0	0.003	0	0	0
OTU165	0.002	0.009	0.022	0	0	0.003	0	0
OTU166	0	0.002	0	0	0	0.003	0	0
OTU167	0.002	0.002	0.002	0	0	0	0	0
OTU168	0.009	0.007	0.022	0	0	0	0	0
OTU169	0.009	0.009	0.01	0.004	0	0.003	0	0
OTU170	0.009	0.004	0	0	0.057	0	0	0
OTU171	0.002	0	0	0	0	0	0	0
OTU172	0.002	0.004	0.006	0	0	0	0	0
OTU173	0.044	0.011	0.057	0.007	0	0.01	0	0.003
OTU174	0	0	0.004	0	0	0	0	0
OTU175	0	0	0	0	0	0.003	0	0
OTU176	0.005	0.004	0.002	0	0	0	0	0
OTU177	0.002	0.002	0.006	0	0	0	0	0
OTU178	0.007	0.004	0.006	0.007	0.763	0	0	0
OTU179	0.005	0.009	0.002	0.004	0	0	0	0
OTU180	0	0.002	0.002	0	0	0	0	0
OTU181	0	0	0.004	0	0	0	0	0
OTU182	0	0.002	0	0	0	0	0	0
OTU183	0.005	0.004	0.006	0	0	0.016	0	0
OTU184	0	0	0.002	0.004	0	0	0	0
OTU185	0.007	0	0.016	0	0	0	0	0
OTU186	0	0.002	0	0	0	0	0	0
OTU187	0	0.002	0	0	0	0	0	0
OTU188	0	0	0.002	0	0	0	0	0
OTU189	0	0.004	0.004	0	0	0	0	0
OTU190	0	0	0.004	0	0.013	0	0	0
OTU191	0.002	0.015	0.014	0	0	0	0	0
OTU192	0	0.004	0.002	0	0	0	0	0
OTU193	0	0.002	0.01	0	0	0	0	0.003
OTU194	0	0.002	0	0	0	0	0	0
OTU195	0.002	0	0	0	0	0	0	0
OTU196	0	0	0.002	0	0	0	0	0
OTU197	36.495	23.305	33.175	28.208	22.923	17.775	28.511	54.107
OTU198	2.319	1.237	1.1	7.99	0.531	0.731	0.107	1.854
OTU199	0	0.004	0	0	0	0	0	0
OTU200	0.025	0.015	0.028	0.004	0	0	0	0
OTU201	0	0.002	0	0	0	0	0	0
OTU202	0	0	0	0.004	0	0	0	0
OTU203	0	0	0	0	0	0	0.004	0
OTU204	0.002	0.007	0.008	0.004	0	0	0	0
OTU205	0.005	0.004	0.012	0	0	0	0	0
OTU206	0.002	0.002	0.004	0	0	0	0	0
OTU207	0	0.007	0.002	0	0	0	0	0
OTU208	0	0.009	0.002	0	0.008	0.003	0.004	0
OTU209	0	0.002	0.002	0.004	0	0	0	0
OTU210	0	0	0.002	0	0	0	0	0
OTU211	0.027	0.051	0.014	0.015	0	0.003	0.004	0
OTU212	0.002	0.004	0.004	0.004	0	0.003	0	0
OTU213	0.005	0.002	0.002	0.007	0	0	0	0
OTU214	0	0	0	0	0.005	0	0	0
OTU215	0.002	0.011	0.004	0	0	0	0	0
OTU216	0	0.004	0.002	0	0	0	0	0
OTU217	0	0	0.002	0	0	0	0	0
OTU218	0.002	0	0	0	0	0	0	0
OTU219	0.002	0.002	0.01	0.004	0	0	0	0
OTU220	0.002	0.007	0.004	0	0	0.033	0	0
OTU221	0.027	0.015	0.016	0	0	0	0	0
OTU222	0	0.002	0.002	0	0	0	0	0
OTU223	0.002	0	0	0	0	0	0	0
OTU224	0.053	0.035	0.059	0.007	0	0.013	0	0
OTU225	0.048	0.024	0.059	0	0	0.003	0	0.003
OTU226	0.002	0.009	0.004	0	0	0	0	0
OTU227	0.002	0	0	0	0	0	0	0
OTU228	0.014	0.011	0.008	0	0	0	0	0.003
OTU229	0	0.015	0.006	0.015	0	8.463	0.007	0
OTU230	0	0.002	0	0	0	0	0	0
OTU231	0	0.002	0	0	0	0	0	0
OTU232	0.002	0.013	0.006	0.056	0.011	0	0	0
OTU233	0.005	0.005	0.01	0	0	0	0	0.003
OTU234	0.062	0.031	0.079	0.007	0.011	0	0	0.003
OTU235	0.011	0	0	0	0	0	0	0
OTU236	0.002	0.002	0	0	0	0	0	0
OTU237	0.002	0.005	0.004	0	0	0	0	0
OTU238	0.002	0	0.004	0	0	0	0	0
OTU239	0.002	0.005	0.004	0	0	0	0	0.003
OTU240	0.002	0	0	0.004	0	0	0	0
OTU241	0.007	0.002	0.012	0	0	0	0	0
OTU242	0.009	0.005	0.002	0	0	0	0	0
OTU243	0.002	0	0.004	0	0	0	0	0
OTU244	0.011	0.005	0.002	0	0	0	0	0
OTU245	0.032	0.018	0.028	0.007	0	0.003	0	0.005
OTU246	0.002	0.002	0.006	0	0	0	0	0.003
OTU247	0.005	0.004	0.01	0	0	0	0	0
OTU248	0	0	0.004	0	0	0	0	0
OTU249	0.007	0.009	0.004	0	0	0.02	0	0
OTU250	0.105	0.571	0.101	0.133	0.982	0.049	0.007	0.057
OTU251	0	0	0	0	0	0.003	0	0
OTU252	0	0.002	0	0	0	0	0	0
OTU253	0	0	0.006	0	0	0	0	0
OTU254	0.002	0	0	0.007	0	0	0	0
OTU255	0.007	0.004	0.004	0	0	0.013	0	0
OTU256	0.002	0	0.002	0	0	0	0	0
OTU257	0.005	0	0.002	0	0	0.007	0	0
OTU258	20.657	21.909	20.408	36.587	21.728	12.92	50.269	21.489
OTU259	0.046	0.04	0.03	0.082	0	0	0	0.003
OTU260	0.131	0.082	0.316	0.13	0.043	0.079	0.004	0.023
OTU261	0.002	0.009	0.004	0	0	0	0	0
OTU262	0	0	0.002	0	0	0	0	0
OTU263	0	0.005	0.002	0	0	0	0	0.003
OTU264	0.005	0.19	0.02	0	0.003	0.063	0.004	0
OTU265	0	0.23	0.01	0.063	0	0.685	0	0.003
OTU266	0.046	0.053	0.093	0.341	0.129	0.178	0.041	0.081
OTU267	0.062	0.132	0.158	0.056	0.016	3.96	0.026	0.021
OTU268	0.231	0.134	3.51	1.338	0.445	2.028	3.551	0.585
OTU269	0	0.002	0	0	0	0	0	0
OTU270	0	0.002	0.002	0	0.011	0	0	0
OTU271	0.018	0.009	0.004	0	0	0.003	0	0
OTU272	0	0.002	0	0	0	0	0	0
OTU273	0.007	0.002	0.022	0	0	0	0	0
OTU274	0	0.002	0.085	0.004	0	0	0	0
OTU275	0.002	0	0	0	0	0	0	0
OTU276	0.027	0.031	0.063	0.015	0.005	0.007	0	0.005
OTU277	0	0.004	0	0	0	0	0	0
OTU278	0	0	0.002	0	0	0	0	0
OTU279	0.025	0.106	0.01	0.037	0.003	0.076	0	0.005
OTU280	0	0.002	0	0.004	0	0.003	0	0
OTU281	18.86	2.137	6.433	0.289	19.906	0.342	0.962	0
OTU282	0.005	0	0.01	0	0	0	0	0
OTU283	0	0.002	0	0	0	0	0	0
OTU284	0.005	0.015	0.004	0.041	0.248	0	0	0
OTU285	0.007	0.005	0.004	0.004	0	0.003	0	0
OTU286	0.016	0.011	0.016	0.007	0	0	0	0
OTU287	0.002	0	0.01	0	0.003	0	0	0
OTU288	0	0.007	0.002	0.004	0	0.033	0	0
OTU289	0.005	0.022	0.01	0	0	0.013	0	0
OTU290	0.018	0.022	0.02	0	0	0	0	0
OTU291	0.002	0.004	0.002	0	0	0.007	0	0
OTU292	0	0.002	0.004	0.063	0	0	0	0
OTU293	0.005	0	0.002	0	0	0	0	0
OTU294	0.002	0	0	0	0	0	0.004	0
OTU295	0	0.004	0	0	0	0	0	0
OTU296	0.002	0	0	0	0.005	0	0	0
OTU297	0.002	0	0	0	0	0	0	0
OTU298	0.016	0.011	0.008	0	0	0	0	0.003
OTU299	0.002	0.007	0.008	0	0	0.003	0	0
OTU300	0.011	0.007	0.02	0.004	0	0	0	0
OTU301	0	0.002	0	0	0	0	0	0
OTU302	0.009	0.007	0.016	0.007	0	0	0	0
OTU303	0.002	0	0	0	0	0	0	0
OTU304	0.002	0.011	0	0	0	0	0	0
OTU305	0	0	0.004	0	0	0	0	0
OTU306	0	0.002	0.004	0	0	0	0	0.003
OTU307	0.44	2.314	0.144	0.422	2.578	0.309	0.022	0.211
OTU308	0	0	0.002	0	0	0	0	0
OTU309	0.005	0.002	0.002	0.004	0	0	0	0
OTU310	0	0.002	0.002	0	0.005	0	0	0
OTU311	0.009	0.007	0.008	0.004	0.003	0	0	0.003
OTU312	0	0	0.002	0	0	0	0	0
OTU313	0.002	0	0.002	0	0	0	0	0
OTU314	0.002	0.004	0.016	0.004	0	0	0	0
OTU315	0.005	0	0.002	0	0	0	0	0
OTU316	0.002	0	0	0	0	0	0	0
OTU317	0.002	0	0	0	0	0	0	0
OTU318	0	0	0.004	0	0	0.003	0	0
OTU319	0	0.004	0	0	0.003	0	0	0
OTU320	0	0.002	0.004	0	0	0	0	0
OTU321	0	0.002	0	0	0	0	0	0
OTU322	0	0.004	0	0	0	0	0	0
OTU323	0.002	0.002	0	0	0	0	0	0
OTU324	0	0.002	0.002	0	0	0	0	0
OTU325	0	0	0	0.004	0	0	0	0
OTU326	0.055	0.015	0.073	0.145	0.016	0.007	0	0.292
OTU327	0.005	0.009	0.004	0	0	0.023	0	0
OTU328	0	0	0.002	0	0	0	0	0
OTU329	0.005	0	0.002	0	0	0	0	0
OTU330	0	0	0.006	0	0	0	0	0
OTU331	0	0	0.002	0	0	0	0	0
OTU332	0	0	0.002	0	0	0	0	0
OTU333	0.009	0.024	0.012	0.007	1.124	0	0	0
OTU334	0.046	0.029	0.041	0.007	0	0	0	0
OTU335	0.005	0.004	0.006	0	0	0	0	0
OTU336	0	0.002	0	0	0	0.003	0	0
OTU337	0.021	0.009	0.018	0.007	0	0	0	0
OTU338	0.06	0.024	0.061	0	0.081	0	0.007	0
OTU339	0.009	0.007	0.006	0.004	0	0	0	0.003
OTU340	0.002	0.002	0.002	0	0	0	0	0
OTU341	0.011	0.004	0.006	0	0	0.003	0	0
OTU342	0.039	0.048	0.107	0.019	0.146	0.036	0	0.018
OTU343	0.05	0.029	0.038	0.007	0.005	0.007	0	0
OTU344	0.007	0.002	0.012	0.004	0	0	0	0
OTU345	0	0.002	0	0	0	0	0	0
OTU346	0	0.002	0	0	0	0	0	0
OTU347	0.318	1.297	0.407	1.275	1.858	0.764	0.383	1.073
OTU348	0.057	0.035	0.053	0.019	0	0	0.007	0
OTU349	0.005	0.005	0.018	0	0	0	0	0
OTU350	0	0.004	0.012	0.011	0	0	0	0
OTU351	0.002	0	0	0	0	0	0	0
OTU352	0	0.002	0	0	0	0	0	0
OTU353	0.014	0.007	0.006	0	0	0	0	0
OTU354	0.002	0	0.002	0	0	0	0	0
OTU355	0.35	2.093	0.251	0.082	0.286	0	0.553	0.102
OTU356	0	0.004	0.008	0	0	0.003	0	0
OTU357	0	0.005	0.004	0	0	0	0	0
OTU358	0.037	0.013	0.043	0.026	0	0.652	0.004	0
OTU359	0.005	0.002	0.002	0	0	0	0	0
OTU360	0.037	0.022	0.059	0.015	0.005	0	0	0
OTU361	0	0	0.002	0	0	0	0	0
OTU362	0.19	1.383	0.079	0.337	0.634	0.711	0.118	0.031
OTU363	0	0.002	0.004	0.004	0	0	0	0
OTU364	0	0.002	0	0	0	0	0	0
OTU365	0.002	0	0.002	0	0	0	0	0
OTU366	0.002	0.002	0.006	0.004	0	0	0	0
OTU367	0.005	0	0.002	0	0	0	0	0
OTU368	0.005	0.002	0.004	0	0	0	0	0
OTU369	0.027	0.029	0.079	0.041	0	0.003	0	0
OTU370	0.03	0.015	0.051	0.026	0.005	0.039	0	0
OTU371	0.005	0.018	0.016	0.004	0	0.003	0	0.003
OTU372	0.016	0.005	0.026	0.011	0.008	0.013	0	0
OTU373	0	0	0.004	0	0	0	0	0
OTU374	0	0.004	0	0	0	0	0	0
OTU375	0.002	0.002	0	0	0	0	0	0
OTU376	0.002	0	0.002	0	0	0	0	0
OTU377	0	0	0	0	0	0	0.004	0
OTU378	0.011	0.007	0.034	0.019	0.003	0.007	0	0
OTU379	0.002	0	0	0	0	0	0	0
OTU380	0.011	0.015	0.014	0	0	0	0	0
OTU381	0.007	0	0.012	0.004	0	0	0	0
OTU382	0	0	0.002	0	0	0	0	0
OTU383	0	0.002	0.006	0	0	0	0	0
OTU384	0	0	0	0	0.003	0	0	0
OTU385	0	0	0.002	0	0	0	0	0
OTU386	0.002	0.004	0	0	0	0	0	0
OTU387	0	0.002	0.004	0	0	0	0	0
OTU388	0.002	0	0	0	0	0	0	0
OTU389	0	0.002	0	0	0	0	0	0
OTU390	0.002	0.002	0.002	0	0	0	0	0
OTU391	0.002	0.002	0.002	0	0	0	0	0
OTU392	0	0.002	0	0	0	0.016	0	0
OTU393	0.041	0.027	0.038	0.044	0.003	0.007	0	0.008
OTU394	0.014	0.004	0.008	0	0	0	0	0
OTU395	0	0	0	0	0	0	0.004	0
OTU396	0	0.002	0	0	0	0	0	0
OTU397	0.011	0.002	0.288	0.004	0.151	0.016	0.004	0
OTU398	0.014	0.005	0.016	0.019	0.022	0	0.004	0.01
OTU399	1.282	0.291	0.119	1.278	0.038	0.477	1.002	4.371
OTU400	0.002	0.004	0	0.011	0	0	0	0
OTU401	0.002	0.026	0.004	0.004	0	0.132	0	0
OTU402	0	0	0.006	0	0	0	0	0
OTU403	0.002	0	0	0.004	0	0	0	0
OTU404	0.016	0.091	0.01	1.112	0.253	0	0	0
OTU405	0	0	0.002	0	0	0	0	0
OTU406	0.005	0.022	0.01	0.004	0	0	0	0
OTU407	0	0.002	0.002	0	0	0	0	0
OTU408	0	0.007	0.002	0.011	0.043	0	0	0
OTU409	0	0.002	0	0	0	0	0	0
OTU410	0.002	0	0.01	0	0	0	0	0
OTU411	0.007	0.005	0	0	0	0	0	0
OTU412	0.005	0	0	0	0	0	0	0
OTU413	0	0.688	0.012	0.052	0.003	0.793	0.004	0
OTU414	0.005	0.007	0.002	0	0	0	0	0
