# Supplementary material for: Preliminary Study to Understand the Role of Gut Microbiota in Coronary Slow Flow Phenomenon (CSFP)
Source: Metabolites. 2025 Jul 14;15(7):475. doi: 10.3390/metabo15070475 (PMC12298151; doi:10.3390/metabo15070475)
Supplement: Supplementary file 1 [file metabolites-15-00475-s001.zip › Family/taxa_table.tsv]

otu	Family
OTU1	Acetobacteraceae
OTU2	Acholeplasmataceae
OTU3	Acidaminococcaceae
OTU4	Acidiferrobacteraceae
OTU5	Acidimicrobiaceae
OTU6	Acidithiobacillaceae
OTU7	Acidobacteriaceae
OTU8	Actinomycetaceae
OTU9	Aerococcaceae
OTU10	Aeromonadaceae
OTU11	Ahrensiaceae
OTU12	Akkermansiaceae
OTU13	Alcaligenaceae
OTU14	Alcanivoracaceae
OTU15	Alicyclobacillaceae
OTU16	Aliterellaceae
OTU17	Alteromonadaceae
OTU18	Anaerolineaceae
OTU19	Anaeroplasmataceae
OTU20	Anaplasmataceae
OTU21	Aphanothecaceae
OTU22	Aquificaceae
OTU23	Archangiaceae
OTU24	Arcobacteraceae
OTU25	Ardenticatenaceae
OTU26	Atopobiaceae
OTU27	Aurantimonadaceae
OTU28	Azonexaceae
OTU29	Azospirillaceae
OTU30	Bacillaceae
OTU31	Bacillales Family X. Incertae Sedis
OTU32	Bacteriovoracaceae
OTU33	Bacteroidaceae
OTU34	Balneatrichaceae
OTU35	Balneolaceae
OTU36	Barnesiellaceae
OTU37	Bartonellaceae
OTU38	Beijerinckiaceae
OTU39	Bernardetiaceae
OTU40	Bifidobacteriaceae
OTU41	Blastocatellaceae
OTU42	Blastochloridaceae
OTU43	Bogoriellaceae
OTU44	Borreliaceae
OTU45	Brachyspiraceae
OTU46	Brevibacteriaceae
OTU47	Brucellaceae
OTU48	Bruguierivoracaceae
OTU49	Bryobacteraceae
OTU50	Budviciaceae
OTU51	Burkholderiaceae
OTU52	Caedimonadaceae
OTU53	Caldicoprobacteraceae
OTU54	Caldilineaceae
OTU55	Caldisericaceae
OTU56	Calditerrivibrionaceae
OTU57	Calotrichaceae
OTU58	Campylobacteraceae
OTU59	Cardiobacteriaceae
OTU60	Carnobacteriaceae
OTU61	Catenulisporaceae
OTU62	Caulobacteraceae
OTU63	Celerinatantimonadaceae
OTU64	Cellulomonadaceae
OTU65	Cellvibrionaceae
OTU66	Cesiribacteraceae
OTU67	Chelatococcaceae
OTU68	Chitinispirillaceae
OTU69	Chitinivibrionaceae
OTU70	Chitinophagaceae
OTU71	Chlamydiaceae
OTU72	Chlorobiaceae
OTU73	Christensenellaceae
OTU74	Chromatiaceae
OTU75	Chromobacteriaceae
OTU76	Chroococcidiopsidaceae
OTU77	Chrysiogenaceae
OTU78	Clostridiaceae
OTU79	Clostridiales Family XVI. Incertae Sedis
OTU80	Clostridiales Family XVII. Incertae Sedis
OTU81	Cohaesibacteraceae
OTU82	Colwelliaceae
OTU83	Comamonadaceae
OTU84	Conexibacteraceae
OTU85	Coprobacillaceae
OTU86	Coprothermobacteraceae
OTU87	Coriobacteriaceae
OTU88	Corynebacteriaceae
OTU89	Criblamydiaceae
OTU90	Crocinitomicaceae
OTU91	Cyclobacteriaceae
OTU92	Cytophagaceae
OTU93	Deferribacteraceae
OTU94	Defluviitaleaceae
OTU95	Dehalococcoidaceae
OTU96	Deinococcaceae
OTU97	Dermabacteraceae
OTU98	Dermacoccaceae
OTU99	Dermocarpellaceae
OTU100	Desulfallaceae
OTU101	Desulfarculaceae
OTU102	Desulfitobacteriaceae
OTU103	Desulfobacteraceae
OTU104	Desulfobulbaceae
OTU105	Desulfocapsaceae
OTU106	Desulfofabaceae
OTU107	Desulfohalobiaceae
OTU108	Desulfomicrobiaceae
OTU109	Desulfonatronaceae
OTU110	Desulfonauticaceae
OTU111	Desulfotomaculaceae
OTU112	Desulfovibrionaceae
OTU113	Desulfurellaceae
OTU114	Desulfuribacillaceae
OTU115	Desulfurobacteriaceae
OTU116	Desulfurococcaceae
OTU117	Desulfuromonadaceae
OTU118	Devosiaceae
OTU119	Dictyobacteraceae
OTU120	Dietziaceae
OTU121	Dysgonomonadaceae
OTU122	Ectothiorhodospiraceae
OTU123	Eggerthellaceae
OTU124	Egibacteraceae
OTU125	Elusimicrobiaceae
OTU126	Emcibacteraceae
OTU127	Endomicrobiaceae
OTU128	Endozoicomonadaceae
OTU129	Enterobacteriaceae
OTU130	Enterococcaceae
OTU131	Entomoplasmataceae
OTU132	Erwiniaceae
OTU133	Erysipelotrichaceae
OTU134	Erythrobacteraceae
OTU135	Eubacteriaceae
OTU136	Eubacteriales Family XII. Incertae Sedis
OTU137	Eubacteriales Family XIII. Incertae Sedis
OTU138	Fastidiosibacteraceae
OTU139	Ferrimonadaceae
OTU140	Fervidobacteriaceae
OTU141	Fibrobacteraceae
OTU142	Filobacteriaceae
OTU143	Flammeovirgaceae
OTU144	Flavobacteriaceae
OTU145	Flexibacteraceae
OTU146	Francisellaceae
OTU147	Frankiaceae
OTU148	Fulvivirgaceae
OTU149	Fusobacteriaceae
OTU150	Gaiellaceae
OTU151	Geminicoccaceae
OTU152	Geminocystaceae
OTU153	Gemmatimonadaceae
OTU154	Geobacteraceae
OTU155	Geodermatophilaceae
OTU156	Geovibrionaceae
OTU157	Gloeobacteraceae
OTU158	Glycomycetaceae
OTU159	Gordoniaceae
OTU160	Gottschalkiaceae
OTU161	Gracilibacteraceae
OTU162	Granulosicoccaceae
OTU163	Hafniaceae
OTU164	Hahellaceae
OTU165	Halanaerobiaceae
OTU166	Halieaceae
OTU167	Halobacteriovoraceae
OTU168	Halobacteroidaceae
OTU169	Halomonadaceae
OTU170	Haloplasmataceae
OTU171	Hapalosiphonaceae
OTU172	Helicobacteraceae
OTU173	Heliobacteriaceae
OTU174	Holophagaceae
OTU175	Hydrogenimonaceae
OTU176	Hydrogenophilaceae
OTU177	Hydrogenothermaceae
OTU178	Hymenobacteraceae
OTU179	Hyphomicrobiaceae
OTU180	Hyphomonadaceae
OTU181	Iamiaceae
OTU182	Ichthyobacteriaceae
OTU183	Idiomarinaceae
OTU184	Ignavibacteriaceae
OTU185	Intrasporangiaceae
OTU186	Isosphaeraceae
OTU187	Jiangellaceae
OTU188	Kaistiaceae
OTU189	Kangiellaceae
OTU190	Kiloniellaceae
OTU191	Kineosporiaceae
OTU192	Kofleriaceae
OTU193	Kordiimonadaceae
OTU194	Kosmotogaceae
OTU195	Kytococcaceae
OTU196	Labilitrichaceae
OTU197	Lachnospiraceae
OTU198	Lactobacillaceae
OTU199	Lawsonellaceae
OTU200	Legionellaceae
OTU201	Lentimicrobiaceae
OTU202	Lentisphaeraceae
OTU203	Leptolyngbyaceae
OTU204	Leptospiraceae
OTU205	Leptotrichiaceae
OTU206	Lewinellaceae
OTU207	Limnochordaceae
OTU208	Listeriaceae
OTU209	Longimicrobiaceae
OTU210	Magnetococcaceae
OTU211	Marinilabiliaceae
OTU212	Marinobacteraceae
OTU213	Mariprofundaceae
OTU214	Marivirgaceae
OTU215	Melioribacteraceae
OTU216	Mesoaciditogaceae
OTU217	Methanobacteriaceae
OTU218	Methanomicrobiaceae
OTU219	Methylobacteriaceae
OTU220	Methylococcaceae
OTU221	Methylocystaceae
OTU222	Methylophilaceae
OTU223	Methylothermaceae
OTU224	Microbacteriaceae
OTU225	Micrococcaceae
OTU226	Micromonosporaceae
OTU227	Microscillaceae
OTU228	Moraxellaceae
OTU229	Morganellaceae
OTU230	Moritellaceae
OTU231	Motilibacteraceae
OTU232	Muribaculaceae
OTU233	Mycobacteriaceae
OTU234	Mycoplasmataceae
OTU235	Nakamurellaceae
OTU236	Nannocystaceae
OTU237	Natranaerobiaceae
OTU238	Nautiliaceae
OTU239	Neisseriaceae
OTU240	Nitratiruptoraceae
OTU241	Nitrobacteraceae
OTU242	Nitrosomonadaceae
OTU243	Nitrospinaceae
OTU244	Nocardiaceae
OTU245	Nocardioidaceae
OTU246	Nocardiopsaceae
OTU247	Nostocaceae
OTU248	Notoacmeibacteraceae
OTU249	Oceanospirillaceae
OTU250	Odoribacteraceae
OTU251	Oleiphilaceae
OTU252	Oligoflexaceae
OTU253	Oligosphaeraceae
OTU254	Opitutaceae
OTU255	Orbaceae
OTU256	Ornithinimicrobiaceae
OTU257	Oscillatoriaceae
OTU258	Oscillospiraceae
OTU259	Oxalobacteraceae
OTU260	Paenibacillaceae
OTU261	Paludibacteraceae
OTU262	Parvibaculaceae
OTU263	Parvularculaceae
OTU264	Pasteurellaceae
OTU265	Pectobacteriaceae
OTU266	Peptococcaceae
OTU267	Peptoniphilaceae
OTU268	Peptostreptococcaceae
OTU269	Perlucidibacaceae
OTU270	Persicobacteraceae
OTU271	Petrotogaceae
OTU272	Phreatobacteraceae
OTU273	Phyllobacteriaceae
OTU274	Piscirickettsiaceae
OTU275	Planctomycetaceae
OTU276	Planococcaceae
OTU277	Pleomorphomonadaceae
OTU278	Polyangiaceae
OTU279	Porphyromonadaceae
OTU280	Porticoccaceae
OTU281	Prevotellaceae
OTU282	Prochlorococcaceae
OTU283	Prochlorotrichaceae
OTU284	Prolixibacteraceae
OTU285	Promicromonosporaceae
OTU286	Propionibacteriaceae
OTU287	Proteinivoraceae
OTU288	Pseudoalteromonadaceae
OTU289	Pseudomonadaceae
OTU290	Pseudonocardiaceae
OTU291	Psychromonadaceae
OTU292	Puniceicoccaceae
OTU293	Pyrinomonadaceae
OTU294	Rarobacteraceae
OTU295	Rectinemataceae
OTU296	Reichenbachiellaceae
OTU297	Reyranellaceae
OTU298	Rhizobiaceae
OTU299	Rhodanobacteraceae
OTU300	Rhodobacteraceae
OTU301	Rhodocyclaceae
OTU302	Rhodospirillaceae
OTU303	Rhodothalassiaceae
OTU304	Rhodothermaceae
OTU305	Rhodovibrionaceae
OTU306	Rickettsiaceae
OTU307	Rikenellaceae
OTU308	Rivulariaceae
OTU309	Robiginitomaculaceae
OTU310	Roseivirgaceae
OTU311	Roseobacteraceae
OTU312	Ruaniaceae
OTU313	Rubritaleaceae
OTU314	Rubrobacteraceae
OTU315	Saccharospirillaceae
OTU316	Salinarimonadaceae
OTU317	Salinibacteraceae
OTU318	Salinisphaeraceae
OTU319	Salinivirgaceae
OTU320	Salisaetaceae
OTU321	Sandaracinaceae
OTU322	Saprospiraceae
OTU323	Schleiferiaceae
OTU324	Scytonemataceae
OTU325	Segniliparaceae
OTU326	Selenomonadaceae
OTU327	Shewanellaceae
OTU328	Silvanigrellaceae
OTU329	Sinobacteraceae
OTU330	Sneathiellaceae
OTU331	Solirubrobacteraceae
OTU332	Sphaerochaetaceae
OTU333	Sphingobacteriaceae
OTU334	Sphingomonadaceae
OTU335	Sphingosinicellaceae
OTU336	Spirillaceae
OTU337	Spirochaetaceae
OTU338	Spiroplasmataceae
OTU339	Spirosomaceae
OTU340	Spongiibacteraceae
OTU341	Sporolactobacillaceae
OTU342	Sporomusaceae
OTU343	Staphylococcaceae
OTU344	Stappiaceae
OTU345	Steroidobacteraceae
OTU346	Sterolibacteriaceae
OTU347	Streptococcaceae
OTU348	Streptomycetaceae
OTU349	Streptosporangiaceae
OTU350	Succinivibrionaceae
OTU351	Sulfolobaceae
OTU352	Sulfuricellaceae
OTU353	Sulfurospirillaceae
OTU354	Sulfurovaceae
OTU355	Sutterellaceae
OTU356	Symbiobacteriaceae
OTU357	Synechococcaceae
OTU358	Synergistaceae
OTU359	Syntrophaceae
OTU360	Syntrophomonadaceae
OTU361	Syntrophorhabdaceae
OTU362	Tannerellaceae
OTU363	Tepidanaerobacteraceae
OTU364	Tepidisphaeraceae
OTU365	Thalassobaculaceae
OTU366	Thalassospiraceae
OTU367	Thermaceae
OTU368	Thermincolaceae
OTU369	Thermoactinomycetaceae
OTU370	Thermoanaerobacteraceae
OTU371	Thermoanaerobacterales Family III. Incertae Sedis
OTU372	Thermoanaerobacterales Family IV. Incertae Sedis
OTU373	Thermoanaerobaculaceae
OTU374	Thermococcaceae
OTU375	Thermodesulfobiaceae
OTU376	Thermodesulfovibrionaceae
OTU377	Thermoflexaceae
OTU378	Thermohalobacteraceae
OTU379	Thermolithobacteraceae
OTU380	Thermomonosporaceae
OTU381	Thermosediminibacteraceae
OTU382	Thermosporotrichaceae
OTU383	Thermotogaceae
OTU384	Thermotomaculaceae
OTU385	Thioalkalibacteraceae
OTU386	Thioalkalispiraceae
OTU387	Thiobacillaceae
OTU388	Thiolinaceae
OTU389	Thioprofundaceae
OTU390	Thiotrichaceae
OTU391	Thiovulaceae
OTU392	Thorselliaceae
OTU393	Tissierellaceae
OTU394	Treponemataceae
OTU395	Trichocoleusaceae
OTU396	Trueperaceae
OTU397	Turicibacteraceae
OTU398	Vallitaleaceae
OTU399	Veillonellaceae
OTU400	Verrucomicrobiaceae
OTU401	Vibrionaceae
OTU402	Vicinamibacteraceae
OTU403	Vicingaceae
OTU404	Victivallaceae
OTU405	Waddliaceae
OTU406	Weeksellaceae
OTU407	Wenzhouxiangellaceae
OTU408	Williamwhitmaniaceae
OTU409	Woeseiaceae
OTU410	Xanthobacteraceae
OTU411	Xanthomonadaceae
OTU412	Xenococcaceae
OTU413	Yersiniaceae
OTU414	Zoogloeaceae
