# Supplementary material for: Preliminary Study to Understand the Role of Gut Microbiota in Coronary Slow Flow Phenomenon (CSFP)
Source: Metabolites. 2025 Jul 14;15(7):475. doi: 10.3390/metabo15070475 (PMC12298151; doi:10.3390/metabo15070475)
Supplement: Supplementary file 1 [file metabolites-15-00475-s001.zip › Genus/otu_table.tsv]

	con01	con02	con03	con04	dis01	dis02	dis03	dis04
OTU1	0	0	0	0	0	0	0.003	0
OTU2	0.013	0.011	0.01	0.02	0.005	0.003	0	0
OTU3	0.011	0.004	0.006	0	0	0	0	0
OTU4	0.009	0.004	0.014	0.01	0.005	0.009	0.003	0.01
OTU5	0	0	0.002	0	0	0	0	0
OTU6	0.015	0.004	0.039	0	0	0.003	0.007	0.003
OTU7	0.004	0.004	0.016	0	0	0	0	0
OTU8	0.007	0.002	0.016	0.003	0	0	0.003	0
OTU9	0.385	0.178	0.65	0.176	1.678	0.075	0.105	0.11
OTU10	0.002	0.007	0	0.003	0	0.003	0	0
OTU11	0.002	0	0.002	0	0	0	0	0
OTU12	0.004	0.005	0.014	0	0	0.012	0	0
OTU13	0	0.002	0	0.017	0.047	0	0	0
OTU14	0	0	0.004	0	0	0	0	0
OTU15	0	0.002	0.002	0	0	0.003	0	0.008
OTU16	0.033	0.021	0.187	0.003	0.07	0	0	0
OTU17	0	0.002	0.002	0	0	0	0	0
OTU18	0.002	0.004	0.002	0.003	0.005	0	0	0
OTU19	0.05	0.012	0.031	0	0.093	0.006	0	1.053
OTU20	0.004	0	0	0	0	0	0	0
OTU21	0	0	0.002	0	0	0	0	0
OTU22	0	0	0	0.003	0	0	0	0
OTU23	0	0.002	0	0	0	0	0	0
OTU24	0.002	0	0.002	0	0	0	0	0
OTU25	0	0	0	0.003	0	0	0	0
OTU26	0	0.004	0.002	0.003	0	0	0	0
OTU27	0.002	0.002	0	0.003	0	0	0	0.003
OTU28	0	0	0.002	0	0	0	0	0
OTU29	0	0	0.002	0	0	0	0	0
OTU30	0	0	0.002	0	0	0	0	0.003
OTU31	0.004	0.005	0.004	0	0	0	0	0.003
OTU32	0	0.011	0	0	0	0.003	0	0
OTU33	0.004	0.004	0.004	0	0	0	0	0
OTU34	0	0.002	0	0	0	0	0	0
OTU35	0.007	0.009	0.01	0	0	0	0	0
OTU36	0.013	0.011	0.006	0.003	0	0	0	0
OTU37	0.002	0	0	0	0	0	0	0
OTU38	0	0.004	0	0	0	0	0	0
OTU39	0	0	0.002	0	0	0	0	0
OTU40	0.002	0	0.002	0	0	0	0	0
OTU41	0.013	0.012	0.114	0.306	0.021	0.204	0.01	0.025
OTU42	0	0	0	0	0.008	0	0	0
OTU43	0.002	0.007	0.002	0.003	0.003	0.003	0	0.003
OTU44	0	0.004	0	0	0	0	0	0
OTU45	0.009	0.004	0	0.003	0	0	0	0
OTU46	0	0.011	0.002	0.003	0	0	0	0
OTU47	0.002	0	0.002	0	0	0	0	0
OTU48	0	0.004	0	0	0	0	0	0
OTU49	0	0	0.002	0	0	0	0	0
OTU50	0	0	0.004	0	0.003	0	0	0
OTU51	0.002	0	0.002	0	0	0	0	0
OTU52	0	0	0.002	0	0	0	0	0
OTU53	0	0	0	0	0	0.003	0	0
OTU54	0.365	0.293	0.407	0.053	0.059	0.021	0.031	0.094
OTU55	0.335	0.084	0.202	0.193	0.207	0.333	0.202	0.196
OTU56	0	0	0	0	0	0	0.003	0
OTU57	0.002	0.012	0.01	0	0	0	0	0
OTU58	0	0	0.002	0	0	0	0	0
OTU59	0.042	0.041	0.002	0.007	0.078	0.051	0	0
OTU60	0.015	0.005	0.006	0	0	0	0	0
OTU61	0.002	0.004	0.002	0	0	0	0	0
OTU62	0	0	0	0	0	0.003	0	0
OTU63	0	0.002	0	0	0	0	0	0
OTU64	0	0.002	0	0	0	0	0	0
OTU65	0.002	0.009	0.002	0	0	0	0	0
OTU66	0.011	0.004	0.012	0.003	0	0	0	0.003
OTU67	0	0.002	0.002	0	0	0	0	0
OTU68	0.004	0.002	0.004	0	0	0	0	0
OTU69	0.002	0	0	0	0	0	0	0
OTU70	0	0.002	0	0	0	0.003	0	0
OTU71	0.35	2.223	0.138	0.336	1.893	0.282	0.021	0.206
OTU72	0.004	0	0.002	0	0	0	0	0
OTU73	0.009	0.004	0.004	0	0	0	0	0
OTU74	0.002	0.004	0.004	0.003	0.003	0	0	0.003
OTU75	0.004	0	0.004	0	0	0	0	0
OTU76	0.007	0.002	0.053	0.013	0	0	0	0.003
OTU77	0	0.007	0.002	0	0	0	0	0
OTU78	0	0.002	0	0	0	0.015	0	0
OTU79	0.024	0.009	0.028	0.01	0	0.003	0	0
OTU80	0	0.002	0.002	0	0	0	0	0
OTU81	0.002	0.002	0	0.003	0	0	0	0
OTU82	0.002	0.004	0	0.003	0	0	0	0
OTU83	0.022	0.002	0.004	0	0	0.006	0.003	0.138
OTU84	0	0	0.002	0	0	0	0	0
OTU85	0	0	0.006	0	0	0	0	0
OTU86	0.002	0.007	0.002	0	0	0	0	0
OTU87	0.002	0.002	0.004	0	0	0	0	0
OTU88	0.018	0.009	0.004	0	0.018	0.018	0	0
OTU89	0.007	0.009	0.002	0	0	0	0	0
OTU90	0.004	0	0.002	0	0	0	0	0
OTU91	0.004	0.004	0.01	0.003	0	0.003	0	0
OTU92	0	0	0.002	0	0	0	0	0
OTU93	0	0	0	0.003	0	0	0	0
OTU94	0.002	0.002	0	0	0	0	0	0
OTU95	0	0	0.002	0	0	0	0	0
OTU96	0.002	0	0.004	0	0.005	0	0	0
OTU97	0.022	0.004	0.028	0	0	0	0	0
OTU98	0.018	0.037	0.014	0.05	0.067	0.039	0.003	0.025
OTU99	0	0	0.002	0	0	0	0	0
OTU100	0	0	0.002	0	0	0	0	0
OTU101	0.002	0	0	0	0	0	0	0
OTU102	0	0.007	0	0	0	0	0	0
OTU103	0	0	0	0	0	0	0	0.003
OTU104	0.002	0	0	0	0	0	0	0
OTU105	0	0.007	0.012	0	0	0	0	0
OTU106	0	0.002	0.002	0	0	0	0	0
OTU107	0.002	0	0.002	0	0	0	0	0
OTU108	0.004	0	0.004	0	0	0	0	0.003
OTU109	0.002	0.004	0.002	0	0	0.003	0	0
OTU110	0.031	0.016	0.067	0.03	0.282	0.018	0.017	0.018
OTU111	0	0	0.008	0	0	0	0	0
OTU112	0.055	0.039	0.077	0.037	0.023	0.012	0.007	0.01
OTU113	0	0	0.01	0	0	0	0	0
OTU114	1.722	0.467	0.485	4.568	1.593	2.297	1.577	3.558
OTU115	0	0.002	0	0	0.003	0	0	0
OTU116	0.013	0.028	0.035	0.01	0	0.784	0.007	0.01
OTU117	0.254	0.396	0.621	0.06	0.54	0.027	0.021	0.031
OTU118	0.116	0.041	0.081	0.023	0.008	0.03	0.01	0.005
OTU119	0.002	0	0.016	0	0	0	0.003	0.003
OTU120	0	0.002	0.002	0	0	0	0	0.003
OTU121	0.162	0.078	0.774	1.377	0.168	0.228	0.276	0.329
OTU122	0.002	0	0.002	0.003	0	0.003	0	0
OTU123	0	0	0.002	0	0	0	0	0.003
OTU124	0.015	0	0.405	0	0	0.003	0	0
OTU125	0.002	0	0.004	0	0.005	0	0	0
OTU126	0	0	0.004	0	0	0	0	0
OTU127	0	0.002	0	0	0	0	0	0
OTU128	0	0	0.006	0	0.005	0	0	0
OTU129	0.004	0.002	0.002	0	0	0.012	0	0
OTU130	0.02	0.005	0.043	0.003	0.005	0	0	0.005
OTU131	0	0	0.002	0.003	0.003	0	0	0
OTU132	1.175	2.804	2.941	2.232	2.379	0.378	0.823	6.619
OTU133	0.044	0.044	0.287	0.067	0.114	0.039	0	0.025
OTU134	0.066	0.869	0.086	0.1	0.091	0.03	0.08	0.041
OTU135	0.118	0.037	0.183	0.09	0.124	0.252	0.045	0.079
OTU136	0	0	0.008	0	0	0	0	0
OTU137	0	0.002	0.002	0	0	0.003	0	0
OTU138	0.009	0.014	0.018	0.077	0.028	0.123	0.003	0.071
OTU139	0.002	0	0	0	0	0	0	0
OTU140	0.002	0	0.006	0	0	0	0	0
OTU141	0	0.004	0	0	0	0	0	0
OTU142	0.009	0	0.01	0.003	0	0	0	0
OTU143	0.004	0	0.004	0	0.003	0	0	0.003
OTU144	0	0	0.004	0	0	0	0	0
OTU145	0.007	0.007	0.008	0.003	0	0	0	0
OTU146	0	0.005	0.006	0.02	0	0.003	0	0
OTU147	0	0.004	0	0	0	0	0	0
OTU148	0	0.004	0.002	0	0	0	0	0
OTU149	0.004	0.002	0.002	0	0	0	0	0
OTU150	0.002	0.002	0	0	0	0	0	0.015
OTU151	0	0	0.004	0	0	0	0	0
OTU152	0	0	0.002	0	0	0	0	0
OTU153	0	0	0.002	0	0	0	0	0
OTU154	0	0.005	0.002	0	0	0	0	0
OTU155	0.007	0.002	0	0	0	0	0	0
OTU156	0	0.002	0	0	0	0	0	0
OTU157	0.002	0	0	0	0	0	0	0
OTU158	0	0	0	0	0.003	0	0	0
OTU159	0	0.002	0.002	0	0	0	0	0
OTU160	0.002	0	0	0	0	0	0	0
OTU161	0.002	0	0	0	0	0	0	0
OTU162	0	0.002	0.002	0	0	0	0	0
OTU163	0	0.002	0	0	0	0	0	0
OTU164	0	0.002	0	0	0	0.015	0.003	0
OTU165	0	0.002	0	0	0	0	0	0
OTU166	0.007	0.005	0.004	0	0	0	0	0
OTU167	0	0.002	0.002	0	0	0	0	0
OTU168	0	0.002	0.051	0.01	0.003	0.033	0.003	0
OTU169	0	0	0.004	0	0	0	0	0
OTU170	0	0.002	0	0	0	0	0	0
OTU171	0	0	0	0.003	0	0	0	0
OTU172	0.002	0	0.002	0	0	0	0	0
OTU173	0	0.002	0.002	0	0	0	0	0
OTU174	0	0.012	0	0.003	0	1.291	0.003	0.003
OTU175	0.002	0.004	0.006	0.01	0.003	0	0	0
OTU176	0	0.002	0	0	0	0	0	0
OTU177	0	0	0	0	0.003	0	0	0
OTU178	0.002	0	0	0	0	0	0	0
OTU179	0.002	0	0	0	0	0	0	0
OTU180	0	0.002	0	0	0	0	0	0
OTU181	0	0	0.002	0.003	0	0	0	0
OTU182	0	0	0.002	0	0.01	0	0	0
OTU183	0	0	0	0	0.003	0	0	0
OTU184	0.002	0	0	0	0	0	0	0
OTU185	0	0.002	0	0	0	0	0	0
OTU186	0	0.002	0	0	0	0	0	0
OTU187	0.004	0.002	0	0	0	0	0	0
OTU188	0	0	0.002	0	0	0	0	0
OTU189	0	0.004	0.006	0.003	0	0	0	0
OTU190	0.004	0.009	0.002	0	0.005	0	0	0
OTU191	0	0.002	0.002	0	0	0	0	0
OTU192	3.887	24.94	5.519	1.494	8.339	0.757	5.835	1.099
OTU193	0.002	0	0	0.003	0	0	0	0
OTU194	0.009	0.002	0.008	0	0	0	0	0
OTU195	0.219	0.172	0.269	0.087	0.103	0.078	0.028	0.181
OTU196	0.096	0.055	0.077	0.017	1.2	0	0	0
OTU197	0	0	0.008	0.003	0	0	0	0
OTU198	0	0.002	0	0	0	0	0	0
OTU199	0	0.002	0	0	0.003	0	0	0
OTU200	0	0	0.002	0	0	0	0	0
OTU201	0	0	0	0	0	0.003	0	0
OTU202	0.009	0.007	0.004	0.003	0	0	0	0
OTU203	0.002	0.002	0	0	0	0	0	0
OTU204	0	0	0	0.003	0	0	0	0
OTU205	0.107	0.005	0.014	0.013	0.215	0.003	0	0
OTU206	0	0.002	0.004	0	0	0.021	0	0
OTU207	0	0	0	0	0	0.003	0	0
OTU208	0	0	0.002	0	0	0	0	0
OTU209	0	0.002	0	0	0	0	0	0
OTU210	13.187	5.675	8.808	8.128	8.236	8.557	10.736	23.079
OTU211	0	0.002	0.004	0	0	0	0	0
OTU212	0	0.002	0	0	0	0	0	0
OTU213	0.007	0.004	0	0	0	0	0	0
OTU214	0.002	0.007	0.002	0	0	0	0	0
OTU215	0.002	0	0	0	0	0	0	0
OTU216	0.002	0	0	0	0	0	0	0
OTU217	0	0.005	0.004	0	0	0	0	0
OTU218	0	0.002	0.002	0	0	0	0	0
OTU219	0.002	0.002	0.006	0	0	0	0	0
OTU220	0	0	0.002	0	0	0	0	0
OTU221	0	0.002	0.002	0	0	0	0	0
OTU222	0.002	0	0.02	0.01	0	0.003	0	0
OTU223	0	0.011	0	0	0	0.069	0	0
OTU224	0.007	0.009	0.012	0.013	0.003	0.006	0	0.005
OTU225	0.002	0.005	0.002	0	0	0	0	0
OTU226	0.002	0	0.002	0	0	0	0	0
OTU227	0.009	0.004	0.004	0	0	0	0.003	0.003
OTU228	0.009	0.009	0.014	0	0.008	0	0	0.003
OTU229	0	0.007	0	0	0.003	0.003	0.003	0
OTU230	0.002	0.002	0	0	0	0	0	0
OTU231	0	0.002	0.002	0	0	0	0	0
OTU232	0	0.002	0	0	0	0	0	0
OTU233	0	0.002	0	0	0	0	0	0
OTU234	0.004	0.002	0	0	0	0	0	0
OTU235	0	0	0	0	0	0.009	0	0
OTU236	0.002	0	0.006	0	0	0	0	0
OTU237	0.002	0.002	0	0	0	0	0.003	0
OTU238	0	0.004	0	0.003	0.003	0.009	0	0
OTU239	0.405	0.158	0.305	0.24	0.414	0.24	0.251	0.283
OTU240	0.07	0.284	0.057	0.09	0.683	0	0.003	0.028
OTU241	1.181	0.364	0.501	0.023	0.158	0.033	0.021	0.036
OTU242	0.002	0.002	0	0.003	0	0	0	0
OTU243	0	0	0.002	0	0	0	0	0
OTU244	0.048	0.057	0.098	0.01	0.041	0.033	0.007	0.018
OTU245	0.002	0.002	0.006	0	0	0	0	0
OTU246	0.002	0.002	0.002	0	0	0	0	0
OTU247	0.004	0	0	0	0	0	0	0
OTU248	0	0	0	0	0	0	0	0.003
OTU249	0.002	0.004	0	0	0	0	0	0
OTU250	0.002	0.002	0.024	0	0	0	0	0
OTU251	0	0.007	0.008	0	0	0	0	0
OTU252	0.031	0.011	0.102	0.027	0.023	0.018	0.007	0.01
OTU253	0	0.002	0.008	0	0	0	0	0
OTU254	0	0.002	0	0	0	0	0	0
OTU255	0	0	0.004	0.003	0	0	0	0
OTU256	0.004	0	0.002	0	0	0	0	0
OTU257	0.002	0	0.006	0	0	0	0	0
OTU258	0	0.002	0	0	0	0	0	0
OTU259	0.02	0.016	0.045	0.017	0	0.018	0	0.005
OTU260	0.004	0	0	0	0.003	0	0	0
OTU261	0.002	0	0.002	0	0	0.003	0	0
OTU262	0	0.002	0	0	0	0.003	0	0
OTU263	0.002	0.002	0	0	0	0	0	0
OTU264	0	0.009	0	0.003	0	0	0	0
OTU265	0	0	0.002	0	0	0.003	0	0
OTU266	0	0	0.002	0.003	0	0.003	0.003	0
OTU267	0.002	0	0	0	0	0	0	0
OTU268	0	0	0	0	0.057	0	0	0
OTU269	0.028	0.012	0.061	0.223	0.028	0.108	0.017	0.043
OTU270	0.004	0.002	0.047	0	0.008	0	0	0
OTU271	0.004	0	0.004	0	0	0	0	0
OTU272	0.007	0.002	0.004	0.003	0	0	0	0
OTU273	0.007	0.007	0.002	0	0	0	0	0.003
OTU274	0	0	0.002	0	0	0	0	0
OTU275	0	0.004	0.006	0.007	0.01	0.003	0	0
OTU276	0	0	0.002	0	0	0	0	0
OTU277	0.02	0.027	0.014	0.013	0.003	0.015	0	0
OTU278	0.002	0	0	0	0.005	0	0	0
OTU279	0.516	0.007	0.004	0	0	0	0	0
OTU280	0.007	0	0.002	0	0	0	0	0
OTU281	0.002	0	0	0	0	0	0	0
OTU282	0	0.002	0	0	0	0	0	0
OTU283	0	0	0.002	0	0	0	0	0
OTU284	0.013	0.018	0.069	0.003	0	0	0	0.005
OTU285	0	0	0	0	0.003	0	0	0
OTU286	0	0.002	0	0	0	0	0	0
OTU287	0	0	0.002	0	0	0	0	0
OTU288	0	0.044	0	0.003	0	0.06	0	0
OTU289	0.007	0	0	0	0	0	0	0.003
OTU290	0	0	0	0	0	0.003	0	0
OTU291	0.002	0	0	0	0	0.003	0	0
OTU292	0.002	0	0	0	0	0	0	0
OTU293	0.018	0.009	0.041	0.013	0	0	0	0.003
OTU294	0	0	0.002	0	0	0	0	0
OTU295	0.002	0	0	0	0	0	0	0
OTU296	0	0	0	0.013	0	0	0	0
OTU297	0	0.002	0	0	0	0	0	0
OTU298	0	0.004	0	0	0	0.033	0	0
OTU299	0	0.002	0.004	0	0	0	0	0
OTU300	0.002	0	0.002	0	0	0	0	0
OTU301	0	0	0	0	0	0.006	0	0
OTU302	0.002	0	0.002	0	0	0	0	0
OTU303	0	0.004	0.004	0	0	0	0	0
OTU304	0	0	0.002	0	0	0	0	0
OTU305	0.004	0.007	0.002	0	0	0	0	0
OTU306	0.002	0.009	0	0	0.003	0	0	0
OTU307	0	0	0.002	0	0.003	0	0	0
OTU308	0.004	0	0.002	0	0	0	0	0
OTU309	0.267	0.027	0.307	0.526	0.295	1.045	0.014	0.043
OTU310	0.002	0	0	0.003	0	0	0	0
OTU311	0	0	0.002	0	0	0	0	0.003
OTU312	0.002	0.014	0.006	0	0	0	0	0
OTU313	0	0.002	0	0	0	0	0	0
OTU314	0	0	0.002	0	0	0	0	0
OTU315	0.002	0	0	0	0	0	0	0
OTU316	0	0.002	0	0	0	0	0	0
OTU317	0	0.002	0	0	0	0	0	0
OTU318	0	0.002	0	0	0	0	0	0
OTU319	0	0	0.002	0	0	0	0	0
OTU320	0.002	0	0	0	0	0	0	0
OTU321	0.002	0.144	0.006	0.05	0	0.627	0.007	0
OTU322	0.002	0	0.002	0	0	0	0	0
OTU323	0	0	0.004	0	0	0.375	0.003	0
OTU324	0.002	0.004	0.002	0	0	0.003	0	0
OTU325	0.007	0.004	0.016	0.007	0	0.982	0.007	0
OTU326	2.993	2.681	5.959	2.089	2.428	4.488	1.702	2.424
OTU327	0	0.002	0	0	0	0	0	0
OTU328	0	0.002	0	0	0	0	0	0
OTU329	0	0.002	0	0	0	0.003	0	0
OTU330	0	0.002	0	0	0	0	0	0
OTU331	0.009	0.005	0.008	0.003	0	0.009	0	0
OTU332	0.002	0.005	0.012	0	0	0.006	0	0.005
OTU333	0.326	0.897	0.527	0.682	0.215	0.459	0.063	0.232
OTU334	0.015	0.009	0.016	0.093	0	0.072	0.031	0.038
OTU335	0.002	0.002	0	0	0	0.009	0	0
OTU336	0.018	0.005	0.01	0.003	0	0	0	0
OTU337	0	0	0.002	0	0	0	0	0
OTU338	0.002	0	0	0	0	0.015	0	0
OTU339	0	0	0	0	0	0	0	0.003
OTU340	0.002	0	0	0	0	0	0	0
OTU341	0	0	0.002	0	0	0	0	0
OTU342	0.002	0.005	0.01	0	0	0.003	0	0
OTU343	0.002	0.016	0	0	0.008	0	0	0.008
OTU344	0.004	0.007	0	0.013	0.01	0.006	0	0
OTU345	3.047	0.581	3	1.474	1.453	0.342	1.545	0.477
OTU346	0.002	0	0.002	0.003	0	0	0	0
OTU347	0	0	0	0.013	0	0	0	0
OTU348	0	0.002	0	0	0	0	0	0
OTU349	0.004	0.005	0	0	0	0	0	0
OTU350	0.024	0.023	0.022	0.003	0	0.006	0	0
OTU351	0	0	0	0.003	0	0.447	0	0
OTU352	0.004	0	0	0	0	0.003	0	0
OTU353	0	0.002	0	0	0	0	0	0
OTU354	0	0	0	0.003	0	0	0	0
OTU355	0	0	0	0	0	0.012	0	0
OTU356	0	0.002	0	0	0	0	0	0
OTU357	0	0.002	0	0	0	0	0	0
OTU358	0	0.002	0	0	0	0	0	0
OTU359	0.002	0	0	0	0	0	0	0
OTU360	0	0.009	0	0.007	0	0.291	0.003	0.003
OTU361	0.007	0.011	0	0	0	0.006	0	0
OTU362	0	0	0.002	0	0	0	0	0
OTU363	0.002	0	0	0	0	0	0	0
OTU364	0.002	0.005	0	0.003	0.003	0	0	0
OTU365	0	0.002	0	0	0	0	0	0
OTU366	0.173	0.199	0.281	0.057	0.142	0.003	0.056	0.104
OTU367	0.004	0.004	0.004	0	0	0	0	0
OTU368	0.002	0	0	0	0	0	0	0
OTU369	0	0	0.006	0	0	0	0	0
OTU370	0.004	0	0.01	0	0	0	0	0
OTU371	0.002	0.004	0	0	0	0	0	0
OTU372	0	0.002	0.008	0	0	0	0	0
OTU373	0.002	0	0	0	0	0	0	0
OTU374	0	0.004	0	0	0	0	0	0
OTU375	0	0.005	0.002	0	0	0	0	0
OTU376	0	0.002	0.004	0	0	0	0	0
OTU377	0	0	0.002	0	0	0	0	0
OTU378	0.009	0	0	0	0	0	0	0
OTU379	0	0.002	0	0	0	0	0	0
OTU380	0.015	0.009	0.008	0.003	0	0	0.003	0
OTU381	0.024	0.004	0.075	0.05	0	0	0	0.008
OTU382	0.002	0	0	0	0	0	0	0
OTU383	0.004	0	0	0	0	0	0	0
OTU384	0.002	0.002	0.02	0	0	0	0	0
OTU385	0	0.002	0.002	0	0	0	0	0
OTU386	0	0	0.002	0	0	0	0	0
OTU387	0	0.009	0	0	0	0	0	0
OTU388	0	0.004	0	0.003	0	0	0	0
OTU389	0	0	0	0.003	0	0	0	0
OTU390	0.002	0	0.004	0	0	0	0	0
OTU391	0	0	0.02	0	0.003	0	0	0
OTU392	0.013	0.016	0.016	0.01	0.003	0	0	0
OTU393	0	0	0.002	0	0	0	0	0
OTU394	0.002	0.004	0.002	0	0.003	0	0	0
OTU395	0.009	0.004	0.016	0.003	0	0.003	0	0
OTU396	0.02	0	0.016	0.027	0.003	0.021	0	0
OTU397	0.002	0.002	0	0	0	0	0	0
OTU398	0	0	0.002	0	0	0	0	0
OTU399	0	0.002	0	0	0	0	0	0
OTU400	0.002	0.004	0	0	0	0	0	0
OTU401	0.002	0	0	0	0	0	0	0
OTU402	0	0	0.002	0	0	0	0	0
OTU403	0.004	0.005	0.012	0.003	0	0	0	0.003
OTU404	0	0.002	0	0	0	0	0	0
OTU405	0	0.004	0	0	0	0	0	0
OTU406	0.002	0.002	0.002	0	0	0	0	0
OTU407	0	0.004	0.008	0.007	0	0	0	0
OTU408	0.002	0.007	0.004	0.003	0	0	0	0
OTU409	0.002	0.004	0	0	0	0	0	0
OTU410	0.002	0.002	0.004	0.013	0	0.012	0	0
OTU411	0	0.004	0	0	0	0	0	0
OTU412	0.002	0	0	0	0	0	0	0
OTU413	0.002	0.005	0.004	0.003	0	0	0	0
OTU414	0	0	0.002	0	0	0	0	0
OTU415	0	0.002	0.002	0	0	0	0	0
OTU416	0.002	0	0	0	0	0	0	0
OTU417	0	0.002	0	0.003	0	0	0	0
OTU418	0.002	0	0	0.007	0	0	0	0
OTU419	0	0.004	0.002	0	0	0	0	0
OTU420	0.007	0.009	0.008	0.003	0.003	0.015	0.003	0
OTU421	0	0.002	0	0	0	0.003	0	0
OTU422	0.002	0	0	0	0	0	0	0
OTU423	0.002	0.002	0.008	0	0	0	0	0
OTU424	0.026	0.011	0.047	0.067	0.01	0.06	0	0
OTU425	0.004	0.011	0.012	0	0	0	0	0
OTU426	0.109	0.036	0.075	0.106	0.106	0.03	0.066	0.069
OTU427	0.024	0.108	0.01	0.193	0.075	0.006	0	0.008
OTU428	0.004	0	0.004	0	0	0	0	0
OTU429	0.004	0.002	0.01	0	0	0.003	0	0
OTU430	0	0.004	0.004	0	0	0	0	0
OTU431	0.004	0.004	0.004	0	0	0	0	0
OTU432	0	0	0.002	0	0	0	0	0
OTU433	0	0.005	0.01	0	0	0	0	0
OTU434	0	0	0.002	0	0	0	0	0
OTU435	0	0.002	0	0	0	0	0	0
OTU436	0	0	0.002	0	0	0	0	0
OTU437	0.004	0.002	0.006	0	0.003	0	0	0
OTU438	0.009	0.004	0.002	0.02	0	0.003	0	0
OTU439	0	0	0.006	0	0	0	0	0
OTU440	1.135	0.068	0.026	1.135	0.018	0.393	0.931	2.76
OTU441	0.002	0.002	0	0	0	0	0	0
OTU442	0	0.004	0	0	0	0	0	0
OTU443	0	0.012	0	0	0	0.054	0	0
OTU444	0.002	0	0	0	0	0	0	0
OTU445	0.002	0.036	0.006	0	0.003	0	0	0
OTU446	0.007	0.004	0.022	0	0	0	0	0
OTU447	0	0	0	0	0.003	0	0	0
OTU448	0.002	0	0	0	0	0	0	0
OTU449	0.002	0	0.002	0	0	0.003	0	0
OTU450	0.002	0.002	0.002	0	0	0	0	0
OTU451	0	0	0.002	0.003	0	0	0	0
OTU452	0	0	0.002	0	0	0	0	0
OTU453	1.26	0.7	0.984	3.081	0.923	0.519	2.201	2.243
OTU454	0	0.002	0	0	0	0	0	0
OTU455	0.028	0.037	0.02	0	0.07	0.027	0.035	0.056
OTU456	0.004	0	0.004	0	0	0	0	0
OTU457	0.002	0.004	0.006	0	0	0	0	0
OTU458	0.002	0.032	0.008	0.03	0.005	0	0.024	0
OTU459	0.002	0	0	0	0	0	0	0.003
OTU460	0	0.004	0.002	0	0	0	0	0
OTU461	0.007	0.016	0.002	0.003	0	0	0	0
OTU462	0	0.002	0.002	0	0	0	0	0
OTU463	0	0	0.002	0	0	0	0	0
OTU464	0.002	0	0.002	0	0	0	0	0
OTU465	0.009	0.027	0.014	0.003	0	0	0	0
OTU466	0	0.002	0	0	0	0	0	0
OTU467	0	0.004	0	0	0	0.033	0	0
OTU468	0.004	0	0	0	0	0	0	0
OTU469	0	0.007	0.022	0.007	0.008	0.033	0.01	0.005
OTU470	0.002	0	0	0	0	0	0	0
OTU471	0	0	0	0.003	0	0	0	0
OTU472	0	0.002	0.002	0	0	0	0	0
OTU473	0.212	0.171	0.352	0.12	0.251	0.498	0.045	0.048
OTU474	0.002	0	0	0	0	0	0	0
OTU475	0	0	0	0	0.005	0	0	0
OTU476	0	0.002	0	0.003	0	0	0	0
OTU477	0.004	0	0.002	0	0	0	0	0
OTU478	0	0	0.004	0	0	0	0	0
OTU479	0.009	0.028	0.006	0.017	0.059	0.051	0	0.036
OTU480	0.002	0	0.002	0	0	0	0	0
OTU481	0.002	0.002	0.002	0.003	0	0	0	0
OTU482	0.002	0.002	0.004	0	0	0	0	0
OTU483	0	0.002	0	0	0	0.003	0	0
OTU484	0	0	0.002	0	0	0	0	0
OTU485	0	0	0	0	0	0.003	0	0
OTU486	0	0.005	0	0	0	0.009	0	0
OTU487	0.002	0.123	0.02	0.196	0	1.132	0.003	0.003
OTU488	0	0.005	0.002	0	0	0.084	0	0.013
OTU489	0.068	0.563	0.041	0.013	0.858	0.444	0.007	0.018
OTU490	0	0.002	0.002	0	0	0.003	0	0
OTU491	0.002	0	0	0	0	0	0	0
OTU492	0	0.002	0	0	0	0	0	0
OTU493	0.002	0	0.008	0.003	0.005	0	0	0
OTU494	0.046	0.007	0.045	0.027	0.026	0.012	0.007	0.01
OTU495	0	0.021	0.004	0.027	0	0.159	0	0.003
OTU496	0	0.048	0.028	0.003	0.067	0.066	0.024	0
OTU497	0.018	0.004	0.028	0.003	0	0.003	0	0
OTU498	0.002	0.002	0.004	0	0	0	0	0
OTU499	0.004	0.634	0.012	0.316	0.005	14.699	0.021	0.074
OTU500	0.022	0.023	0.075	0.017	0.003	0.012	0	0.01
OTU501	3.997	4.786	13.119	5.483	5.122	1.132	4.628	9.224
OTU502	0	0	0	0	0	0.102	0	0
OTU503	0.002	0.011	0.01	0.01	0	0.003	0	0
OTU504	0	0.002	0	0	0	0	0	0
OTU505	0.066	0.032	0.061	0.003	0	0	0.007	0
OTU506	0	0	0.008	0.01	0	0	0	0
OTU507	0.011	0.007	0.008	0.003	0	0	0	0.003
OTU508	12.176	12.361	9.36	12.283	7.199	3.023	34.488	3.084
OTU509	0.011	0	0	0	0	0	0	0
OTU510	0.785	0.549	0.894	0.739	0.706	0.492	0.485	1.147
OTU511	0.004	0	0.004	0	0.003	0	0	0
OTU512	0.442	0.432	0.422	0.369	0.349	0.237	0.244	0.28
OTU513	0.011	0	0.006	0	0	0	0	0
OTU514	0.149	0.123	0.678	0.067	0.411	0.063	0.031	0.043
OTU515	0.002	0	0	0.007	0	0	0	0
OTU516	0	0.002	0	0	0	0	0	0
OTU517	0	0	0	0	0	0.003	0	0
OTU518	0.004	0.012	0.006	0.003	0	0	0	0.003
OTU519	0	0	0	0.02	0	0	0	0.003
OTU520	0.002	0	0	0	0	0	0	0
OTU521	0	0	0	0	0	0.003	0	0
OTU522	0	0.002	0	0	0	0	0	0
OTU523	0.009	0	0.004	0	0.016	0.006	0	0.005
OTU524	0	0.002	0.002	0	0	0	0	0
OTU525	0.002	0.007	0.014	0	0	0	0	0
OTU526	0	0.002	0.004	0	0	0	0	0
OTU527	0.002	0.002	0.014	0	0	0	0	0
OTU528	0	0	0	0	0.005	0	0	0
OTU529	0	0.002	0	0	0	0	0	0
OTU530	0.002	0.002	0.008	0.017	0	0.204	0	0.008
OTU531	0.002	0	0	0	0	0	0	0
OTU532	0	0.002	0	0	0	0	0	0
OTU533	0	0	0.002	0	0.003	0	0	0
OTU534	0.004	0	0	0	0	0	0	0
OTU535	0	0.002	0	0	0	0	0	0
OTU536	0.009	0.014	0.008	0.007	0	0.006	0	0
OTU537	0.158	0.496	0.222	0.176	0.173	0.414	0.105	0.39
OTU538	0.002	0.002	0	0	0	0	0	0
OTU539	0	0	0.002	0	0	0	0	0
OTU540	0.037	0.078	0.055	0.096	0.016	0.048	0.007	0.015
OTU541	0.004	0	0	0	0	0	0	0
OTU542	0.002	0	0.002	0	0	0	0	0
OTU543	0.004	0.009	0.006	0.003	0	0	0	0
OTU544	0.133	0.094	0.124	0.143	0.222	0.078	0.181	0.036
OTU545	0	0	0.002	0	0	0	0	0
OTU546	0.002	0.06	0	0	0	0.642	0	0
OTU547	0.004	0	0.004	0	0	0	0	0.003
OTU548	0.002	0	0	0	0	0	0	0
OTU549	0.109	0.185	0.161	0.057	0.059	0.15	0.003	0.033
OTU550	0	0.002	0	0	0	0	0	0
OTU551	0	0.002	0	0	0	0	0	0
OTU552	0.004	0	0.016	0	0.003	0.003	0	0.005
OTU553	0	0	0.002	0	0	0	0	0
OTU554	0	0	0	0.007	0	0	0	0
OTU555	0	0.002	0	0	0	0	0	0
OTU556	0.007	0.005	0.014	0.01	0.003	0.009	0	0
OTU557	0.963	0.396	0.756	1.334	0.145	0.039	0.157	8.294
OTU558	0.002	0.039	0.014	0	0	0.024	0.003	0.003
OTU559	0.004	0.011	0	0	0	0.054	0	0
OTU560	0.002	0.068	0	0.013	0	0	0	0
OTU561	0.002	0.002	0	0	0	0	0	0
OTU562	0	0	0	0	0	0.015	0	0
OTU563	0	0	0.002	0	0	0.003	0	0
OTU564	0.002	0	0	0	0	0	0	0
OTU565	0.004	0	0	0	0	0	0	0
OTU566	0	0.002	0	0	0	0	0	0
OTU567	0.002	0	0.002	0	0	0	0	0
OTU568	0.004	0.002	0	0	0	0	0	0
OTU569	0	0.002	0	0	0	0	0	0
OTU570	0	0.002	0	0	0	0	0	0
OTU571	0	0.153	0.014	0	0	0.399	0.003	0
OTU572	0	0	0.002	0.003	0	0	0	0
OTU573	0.002	0	0	0	0	0	0	0
OTU574	3.607	1.288	1.745	7.808	2.829	6.239	4.817	4.69
OTU575	0	0	0.002	0	0	0	0	0
OTU576	0.004	0.002	0	0	0	0	0	0
OTU577	0.011	0.023	0.02	0	0.003	0.003	0	0
OTU578	0	0.007	0.002	0	0	0	0	0
OTU579	0.011	0.014	0	0.003	0	0	0	0
OTU580	0.002	0	0.004	0.003	0	0	0	0
OTU581	0	0	0.002	0	0	0	0	0
OTU582	0.009	0.005	0.049	0.017	0.005	0.003	0	0.008
OTU583	0	0.021	0.004	0	0	0	0	0
OTU584	0.002	0	0	0	0	0	0	0
OTU585	0	0.005	0.004	0	0	0	0	0
OTU586	0	0	0.002	0	0	0	0	0
OTU587	0.011	0.005	0.004	0	0	0	0	0
OTU588	0	0	0.002	0	0	0	0	0
OTU589	0	0.007	0	0.003	0	0.009	0	0
OTU590	0.004	0.004	0.002	0	0	0.012	0	0
OTU591	0.004	0	0	0	0	0	0	0
OTU592	0.002	0.002	0	0	0	0	0	0
OTU593	0.007	0	0	0	0	0	0	0
OTU594	0	0	0.002	0	0	0	0	0
OTU595	0.007	0.002	0.004	0	0	0	0	0
OTU596	0.004	0.011	0.008	0	0	0	0	0.003
OTU597	0	0	0.002	0	0	0	0	0
OTU598	0	0.002	0	0	0	0	0	0
OTU599	0	0	0.004	0	0	0	0	0
OTU600	0.002	0	0.002	0	0	0	0	0
OTU601	0.002	0	0	0	0	0	0	0
OTU602	0.004	0.002	0.016	0	0	0.003	0.003	0.003
OTU603	0	0	0.002	0	0	0.003	0	0
OTU604	0.015	0.025	0.039	0.007	0.013	0.003	0.003	0.005
OTU605	0.004	0.004	0.006	0	0	0	0	0
OTU606	0.026	0.004	0.059	0.077	0.049	0.036	0	0.003
OTU607	0.002	0.004	0.002	0	0	0	0	0
OTU608	0	0.002	0	0	0	0	0	0
OTU609	0.002	0.004	0.012	0.013	0.003	0.042	0.014	0.008
OTU610	0.002	0	0	0	0	0	0	0
OTU611	0	0	0.002	0	0	0	0	0
OTU612	0.002	0	0.002	0	0	0	0	0
OTU613	0.004	0	0.006	0.003	0	0	0	0
OTU614	0	0	0.004	0	0	0	0	0
OTU615	0	0.002	0.002	0	0	0	0	0
OTU616	0.002	0	0.002	0	0	0	0	0
OTU617	0.002	0.155	0.018	0	0.003	0.021	0	0
OTU618	0	0.004	0	0	0	0.027	0	0
OTU619	0.002	0	0.002	0	0	0	0	0
OTU620	0	0	0.002	0	0	0	0	0
OTU621	0	0.004	0.016	0	0	0	0	0
OTU622	0	0.004	0.002	0	0	0	0	0
OTU623	0	0.004	0.002	0	0	0	0	0
OTU624	0	0.002	0	0	0	0	0	0
OTU625	0	0	0.002	0	0	0	0	0
OTU626	0.002	0.004	0.004	0	0	0	0	0
OTU627	0.002	0.002	0.002	0	0	0	0	0
OTU628	0	0	0.002	0	0	0	0	0
OTU629	0	0.002	0.002	0	0	0	0	0
OTU630	0	0.002	0.002	0.003	0	0	0	0.003
OTU631	0.009	0.004	0.014	0	0	0	0	0
OTU632	0.007	0	0.012	0	0	0.006	0	0
OTU633	0.004	0.007	0.006	0.003	0	0	0	0
OTU634	0	0	0.002	0	0	0	0	0
OTU635	0	0	0	0	0.003	0	0	0
OTU636	0.009	0.004	0	0	0.054	0	0	0
OTU637	0.004	0.002	0.002	0	0	0	0	0
OTU638	0	0	0.002	0	0	0	0	0
OTU639	0.002	0	0.002	0	0	0.003	0	0
OTU640	0	0	0	0.003	0	0	0	0
OTU641	0.044	0.021	0.134	0.087	0.016	0.024	0.007	0.018
OTU642	0.004	0.005	0.002	0.003	0.003	0.006	0.003	0.008
OTU643	0	0.009	0.016	0	0	0	0	0
OTU644	0.002	0.004	0.006	0	0	0	0	0
OTU645	0.002	0.002	0	0.003	0	0	0	0
OTU646	0.004	0.007	0.012	0.003	0	0.006	0	0
OTU647	0.007	0	0.02	0	0	0.003	0	0.003
OTU648	0.028	0.002	0.024	0	0	0	0	0
OTU649	0	0	0.002	0	0	0	0	0
OTU650	0.004	0.004	0	0.003	0	0	0	0
OTU651	0	0	0.002	0	0	0	0	0
OTU652	0.002	0	0	0	0	0	0	0
OTU653	0.112	0.089	0.134	0.033	0.07	0.015	0.003	0.018
OTU654	0.324	0.213	0.477	0.323	0.134	0.072	0.077	0.278
OTU655	0	0	0.002	0	0	0	0	0
OTU656	0	0.002	0	0	0	0	0	0
OTU657	0	0	0.002	0	0	0	0	0
OTU658	1.015	0.007	0.01	0	0	0	0	0
OTU659	0.022	0.025	0.037	0.007	0.016	0.006	0.003	0.005
OTU660	0	0	0.002	0	0	0	0	0
OTU661	0	0	0.002	0	0	0	0	0
OTU662	0.088	0.009	0.024	0.037	0	0.258	0	0
OTU663	0.002	0	0	0	0	0	0	0
OTU664	0.002	0	0.002	0	0	0	0	0
OTU665	0.129	0.14	0.161	0.043	0.034	0.351	0.031	0.051
OTU666	0.002	0.004	0	0.003	0	0	0	0
OTU667	0	0	0	0	0	0.003	0	0
OTU668	0.004	0.009	0.01	0.003	0.008	0.012	0	0
OTU669	0.037	0.016	0.114	0.03	0.021	0.018	0.042	0.041
OTU670	0	0	0.002	0	0	0.003	0	0
OTU671	0.002	0.011	0	0	0	0	0	0
OTU672	0	0.002	0.002	0	0	0	0	0
OTU673	0	0.002	0	0	0	0	0	0
OTU674	0.007	0.004	0.004	0	0.602	0	0	0
OTU675	0.002	0.002	0	0.003	0	0	0	0
OTU676	0.002	0	0	0	0	0	0	0
OTU677	0	0.002	0	0	0	0	0	0
OTU678	0	0.002	0	0	0	0	0	0
OTU679	0	0.002	0.002	0	0	0.015	0	0
OTU680	0	0	0	0	0	0.003	0	0
OTU681	0	0	0.002	0.003	0	0	0	0
OTU682	0.042	0.071	0.037	0.123	0.085	0.123	0	0.079
OTU683	0.002	0	0	0	0	0	0	0
OTU684	0.002	0.002	0.039	0	0.003	0.009	0	0.003
OTU685	0	0	0.002	0	0	0	0	0
OTU686	0	0	0	0	0.028	0	0	0
OTU687	0.002	0	0	0	0	0	0	0
OTU688	0	0	0	0.007	0	0	0	0
OTU689	0.149	0.039	0.094	0.027	0.018	0.039	0.084	0.018
OTU690	0.02	0.036	0.9	0.053	0.021	0.075	0.464	0.533
OTU691	0.298	0.146	0.297	1.574	0.977	0.588	0.262	0.122
OTU692	0	0	0.002	0	0	0	0	0
OTU693	0.007	0	0.053	0.01	0.005	0	0	0
OTU694	0.002	0	0	0	0.003	0	0	0
OTU695	0	0.028	0	0.007	0	0.408	0	0
OTU696	0	0	0.002	0	0	0	0	0
OTU697	0	0	0.004	0	0.003	0	0	0
OTU698	0.002	0.009	0.004	0.003	0	0.003	0	0.005
OTU699	0.002	0	0.008	0	0	0	0	0
OTU700	0.004	0.002	0.002	0.003	0	0	0	0
OTU701	0	0	0.002	0	0	0.003	0	0
OTU702	0.007	0.004	0.002	0	0	0	0	0
OTU703	0.011	0	0.002	0	0	0	0	0.003
OTU704	0	0.004	0.004	0	0	0	0	0
OTU705	0.009	0.002	0.016	0	0	0	0	0.003
OTU706	0	0.002	0.002	0	0	0	0	0
OTU707	0	0	0	0	0.01	0	0	0
OTU708	0	0.002	0.002	0	0	0	0	0
OTU709	0.002	0.011	0.012	0	0	0	0	0
OTU710	0.411	0.368	0.709	0.04	1.42	0.018	0.042	0.018
OTU711	0	0.002	0	0	0	0	0	0
OTU712	0.007	0	0.004	0.01	0	0	0	0
OTU713	0	0.037	0.008	1.65	0	0.354	0	0.008
OTU714	0.002	0	0	0	0	0	0	0
OTU715	0	0.012	0	0.01	0	0.015	0	0
OTU716	0.002	0.002	0.002	0	0	0	0	0
OTU717	0	0.002	0.01	0	0	0	0	0.003
OTU718	0	0.021	0	0.047	0	0.246	0.003	0
OTU719	0	0.002	0	0	0	0	0	0
OTU720	0.002	0.002	0.028	0.01	0	0	0	0
OTU721	0.004	0.007	0.008	0.003	0	0	0	0
OTU722	0.002	0	0	0	0	0	0	0
OTU723	0	0	0.004	0	0	0	0	0
OTU724	0	0.002	0	0.003	0	0	0	0
OTU725	0	0	0.002	0	0	0	0	0
OTU726	0.002	0	0.008	0.003	0	0	0	0
OTU727	0	0	0.002	0	0	0	0	0
OTU728	0	0	0.008	0	0	0	0	0
OTU729	0.033	0.021	0.043	0.02	0.013	0.003	0.003	0.005
OTU730	0.053	0.02	0.051	0.007	0.008	0	0.003	0.01
OTU731	0.23	0.163	0.411	0.15	0.07	0.651	0.129	0.245
OTU732	0.341	0.332	1.314	0.05	0.52	0.075	0.063	0.454
OTU733	0.042	0.046	0.11	0.003	0.003	0	0	0
OTU734	0	0	0.002	0	0	0	0	0
OTU735	0	0.002	0	0	0	0	0	0
OTU736	0.015	0.007	0.014	0.003	0	0.006	0	0.005
OTU737	0	0	0	0	0.003	0	0	0.015
OTU738	0	0.002	0.004	0	0	0	0	0
OTU739	0	0.002	0	0	0	0	0	0
OTU740	0	0	0.002	0.003	0	0	0	0
OTU741	2.153	1.15	0.98	6.824	0.494	0.648	0.098	1.761
OTU742	0.011	0.011	0.014	0.013	0.093	0.036	0.084	0.013
OTU743	0.042	0.03	0.057	0.023	0.016	0.012	0.021	0.015
OTU744	0	0.002	0.004	0	0	0	0	0
OTU745	0	0	0	0.003	0	0	0	0
OTU746	0	0	0.002	0	0	0	0	0
OTU747	0	0	0.002	0	0	0	0	0
OTU748	0.004	0	0	0	0	0	0	0
OTU749	0.002	0.002	0	0	0	0	0	0
OTU750	0	0.004	0	0	0	0	0	0
OTU751	0	0.002	0	0	0	0	0	0
OTU752	0	0.012	0.002	0.003	0	0	0	0
OTU753	0.002	0	0	0	0	0	0	0
OTU754	0.002	0	0.002	0	0	0	0	0
OTU755	0.024	0.014	0.028	0.003	0	0	0	0
OTU756	0	0.005	0	0	0	0	0	0
OTU757	0	0.016	0	0	0	0.003	0	0
OTU758	0	0.002	0.002	0.007	0	0	0	0
OTU759	0.002	0	0	0.007	0	0.003	0	0
OTU760	0.002	0	0.004	0	0	0	0	0
OTU761	0	0.002	0	0	0	0	0	0
OTU762	0	0	0	0.003	0	0	0	0
OTU763	0	0.002	0	0	0	0	0	0
OTU764	0.007	0	0	0	0	0.003	0	0
OTU765	0	0.007	0.006	0.003	0	0	0	0
OTU766	0	0.002	0.008	0	0	0	0	0
OTU767	0.002	0	0	0.003	0	0	0	0
OTU768	0.02	0.014	0.018	0.01	0.003	0.003	0.003	0.008
OTU769	0.002	0	0	0	0	0	0	0
OTU770	0	0	0.002	0.003	0	0	0	0
OTU771	0.002	0.002	0.004	0	0	0	0	0
OTU772	0.002	0	0	0	0	0	0	0
OTU773	0.002	0.004	0.002	0	0	0	0	0.015
OTU774	0	0.004	0	0	0	0	0	0
OTU775	0.002	0	0	0	0	0	0	0
OTU776	0	0	0.002	0	0	0	0	0
OTU777	0	0	0.002	0	0	0	0	0
OTU778	0	0	0.004	0	0	0	0	0
OTU779	0	0.007	0.002	0	0	0	0	0
OTU780	0.002	0.004	0.004	0.296	0	0.003	0	0
OTU781	0	0	0.002	0	0	0	0	0
OTU782	0	0	0.002	0	0	0	0	0
OTU783	0	0.002	0.002	0	0.005	0	0	0
OTU784	0	0.002	0	0	0	0	0	0
OTU785	0	0.002	0	0	0	0	0	0
OTU786	0.002	0.002	0	0	0	0	0	0
OTU787	0.004	0.002	0.002	0.003	0	0	0	0
OTU788	0	0.002	0	0	0	0	0	0
OTU789	0	0	0.004	0	0	0	0	0
OTU790	0.072	0.309	0.147	0.01	0.597	0.03	0.387	0.092
OTU791	0	0.004	0.012	0.017	0	0.003	0	0
OTU792	0	0.002	0	0	0	0	0	0
OTU793	0	0.002	0.002	0.003	0	0	0	0
OTU794	0	0.002	0	0	0	0	0	0
OTU795	0	0.002	0	0	0	0.009	0	0
OTU796	0	0	0	0	0	0.003	0	0
OTU797	0	0	0	0	0.003	0	0	0
OTU798	0	0	0.002	0	0	0	0	0
OTU799	0.004	0.002	0.002	0	0	0	0	0
OTU800	0.033	0.011	0.016	0.116	0.054	0.006	0.003	0.046
OTU801	0.002	0	0.002	0	0	0.003	0	0
OTU802	0.004	0.007	0.008	0	0	0	0	0
OTU803	0.002	0	0	0	0	0	0	0
OTU804	0.004	0.002	0	0	0	0	0	0
OTU805	0	0.002	0	0	0	0	0	0
OTU806	0.002	0.004	0.004	0	0	0	0	0
OTU807	0	0	0.002	0	0	0	0	0
OTU808	0.05	0.028	0.043	0.02	0.008	0.012	0.003	0.003
OTU809	0	0	0.002	0	0	0	0	0
OTU810	0	0	0.004	0	0	0	0	0
OTU811	0.002	0.002	0.004	0	0	0	0	0
OTU812	0.015	0.005	0.026	0.01	0.008	0.012	0	0
OTU813	0.002	0.007	0.002	0.007	0.036	0	0	0
OTU814	0.002	0.002	0.002	0	0	0	0	0
OTU815	0	0.012	0	0	0	0.039	0	0
OTU816	0.002	0	0	0	0	0	0	0
OTU817	0	0.002	0	0	0	0	0	0
OTU818	0	0.007	0	0	0	0.003	0	0
OTU819	0	0.007	0.004	0	0	0	0	0
OTU820	0.004	0	0	0	0	0	0	0
OTU821	0.002	0	0	0	0	0	0	0
OTU822	0	0.002	0	0	0	0	0	0
OTU823	0	0.002	0	0	0	0	0	0
OTU824	0	0.004	0.004	0.003	0	0.003	0	0
OTU825	0.002	0.007	0.002	0	0	0	0	0
OTU826	0.002	0	0	0	0.003	0	0	0
OTU827	0.002	0	0.002	0	0	0	0	0
OTU828	0.002	0.005	0.006	0	0	0	0	0
OTU829	0	0.002	0	0.03	0.173	0	0	0
OTU830	0	0	0	0.007	0.005	0	0	0
OTU831	0.002	0	0.006	0	0.003	0.003	0	0
OTU832	0	0	0.004	0	0	0	0	0
OTU833	0.004	0	0.002	0	0	0	0	0
OTU834	0	0.004	0	0	0	0.003	0	0
OTU835	0.002	0.002	0.004	0.003	0	0.003	0	0
OTU836	0.002	0.002	0	0	0	0.003	0	0
OTU837	0.002	0	0.002	0	0	0	0	0
OTU838	0	0	0	0	0	0.003	0	0
OTU839	0.004	0.002	0.002	0.007	0	0	0	0
OTU840	0	0.012	0.002	0	0	0	0	0
OTU841	0.002	0	0	0	0	0	0	0
OTU842	0	0	0	0	0.005	0	0	0
OTU843	0.037	0.005	0.01	0.01	0.023	0	0	0
OTU844	0.05	0.032	0.061	0.017	0.01	0.018	0.021	0.015
OTU845	0	0.011	0.004	0	0	0	0	0.003
OTU846	0	0.002	0	0	0	0	0	0
OTU847	0.007	0.002	0.002	0.003	0.026	0	0.003	0.005
OTU848	0.044	0.005	0.084	0.007	0.016	0	0	0
OTU849	0	0	0.006	0	0	0	0	0
OTU850	0.018	0.094	0.033	0.013	0.114	0	0.077	0
OTU851	0.026	0.085	0.026	0.013	0.01	0.087	0.01	0.285
OTU852	0.002	0.002	0.01	0.12	0.005	0.003	0	0
OTU853	0.024	0.037	0.022	0.007	0	0.003	0	1.346
OTU854	0	0	0	0	0.003	0	0	0
OTU855	0	0	0.002	0	0	0.003	0	0
OTU856	0.002	0.011	0.004	0	0	0	0	0
OTU857	0	0.002	0	0	0	0	0	0
OTU858	0	0.002	0	0	0	0	0	0
OTU859	0	0	0	0	0.008	0	0	0
OTU860	0.048	0.037	0.055	0.007	0.028	0.018	0.007	0.051
OTU861	0	0.002	0	0	0	0	0	0
OTU862	0.007	0	0	0	0	0	0	0
OTU863	0	0	0.002	0	0	0	0	0
OTU864	0.007	0.002	0.004	0	0.008	0	0	0
OTU865	0.002	0	0.002	0	0	0	0	0
OTU866	0	0.02	0.002	0.003	0	0.258	0	0.008
OTU867	0	0	0.002	0	0	0	0	0
OTU868	0.002	0	0	0	0	0	0	0
OTU869	0.002	0.011	0.002	0.01	0.031	0	0	0
OTU870	0	0	0.002	0	0	0	0	0
OTU871	0.002	0	0	0	0	0	0	0
OTU872	0	0	0.002	0	0	0	0	0
OTU873	0	0.002	0.002	0	0	0	0	0
OTU874	0.002	0	0.002	0	0	0	0	0
OTU875	0	0.002	0.002	0	0	0	0	0
OTU876	0	0	0.002	0	0	0	0	0
OTU877	0	0	0.002	0	0	0	0	0
OTU878	0	0	0	0	0	0.003	0	0
OTU879	0.002	0	0	0	0	0	0	0
OTU880	0	0.002	0	0	0	0.003	0	0
OTU881	0	0.004	0	0	0	0.024	0	0
OTU882	0.002	0.004	0.006	0.003	0.003	0	0	0
OTU883	0	0.002	0.083	0	0	0	0	0
OTU884	0.011	0.009	0.01	0	0	0	0	0
OTU885	0	0	0.002	0	0	0	0	0
OTU886	0	0.002	0	0	0	0	0	0
OTU887	0.004	0	0	0.003	0	0.006	0	0
OTU888	0.004	0.005	0.002	0	0	0.015	0	0.005
OTU889	0.024	0.009	0.02	0.003	0	0.003	0	0
OTU890	0	0	0.002	0	0	0	0	0
OTU891	0.002	0	0.008	0.007	0	0	0	0
OTU892	0.002	0.004	0	0	0	0	0	0
OTU893	0.002	0	0	0	0	0	0	0
OTU894	0	0	0.002	0	0	0	0	0
OTU895	0	0	0.006	0.003	0	0	0	0
OTU896	0	0.002	0	0.017	0.455	0	0	0
OTU897	0.002	0.002	0	0	0.003	0	0	0.265
OTU898	0	0.023	0	0.013	0	0.847	0	0.003
OTU899	0	0.002	0	0	0	0	0	0
OTU900	0.044	0.039	0.102	0.013	0.018	0.006	0	0.013
OTU901	0.066	0.052	0.134	0.007	0.047	0.009	0.01	0.015
OTU902	0.002	0	0	0	0	0	0	0
OTU903	0.002	0	0	0	0	0	0	0
OTU904	0	0	0	0	0	0.009	0	0
OTU905	0.077	0.002	0.006	0	0.008	0.075	0	0.003
OTU906	0.092	0.06	0.173	0.073	0.171	0.015	0.038	0.102
OTU907	0.004	0.002	0.004	0.017	0.005	0.033	0	0
OTU908	0.007	0	0.004	0	0	0	0	0
OTU909	0.118	0.076	0.114	0.276	0.028	0.018	0.007	0.028
OTU910	0.002	0.009	0.014	0	0	0	0	0
OTU911	0	0.002	0	0	0	0	0	0
OTU912	0	0.002	0	0	0.003	0	0	0
OTU913	0	0.009	0	0.007	0.016	0	0	0
OTU914	0.002	0	0.006	0	0	0	0	0
OTU915	0.002	0.012	0.006	0.05	0.01	0	0	0
OTU916	0	0.002	0	0	0	0	0	0
OTU917	0.024	0.036	0.053	0.01	0.005	0.006	0.003	0
OTU918	0.217	0.078	0.165	0.08	0.021	0.009	0.035	0.054
OTU919	0.004	0.004	0.002	0.003	0	0	0	0
OTU920	0	0	0.002	0	0	0	0	0
OTU921	0.002	0.004	0.002	0	0	0	0	0.003
OTU922	0.002	0.002	0.002	0	0	0	0	0
OTU923	0	0	0.006	0	0	0	0	0
OTU924	0.053	0.028	0.077	0	0.01	0	0	0.003
OTU925	0	0.002	0	0.003	0	0	0	0
OTU926	0.004	0.002	0.002	0	0	0	0	0
OTU927	0	0	0.004	0	0	0	0	0
OTU928	0.011	0	0	0	0	0	0	0
OTU929	0.002	0	0	0	0	0	0	0
OTU930	0.002	0.005	0.004	0	0	0	0	0
OTU931	0.013	0.012	0.026	0.013	0.01	0.006	0	0.003
OTU932	0	0.002	0.004	0	0	0.006	0	0.003
OTU933	0	0	0	0	0	0	0.003	0
OTU934	0	0.002	0	0	0	0	0	0
OTU935	0.002	0	0	0	0	0	0	0
OTU936	0.002	0	0.004	0	0	0	0	0
OTU937	0.002	0	0	0	0	0.003	0	0
OTU938	0.002	0	0.002	0	0	0	0	0
OTU939	0.142	0.286	0.261	0.09	0.034	0.715	0.185	0.176
OTU940	0.002	0	0	0	0	0.003	0	0.003
OTU941	0	0	0	0	0.023	0	0	0
OTU942	0.042	0.028	0.171	0.552	0	0.123	0.021	0.076
OTU943	0	0	0	0	0	0.012	0	0
OTU944	0	0.005	0.004	0	0	0	0	0
OTU945	0	0	0.002	0	0	0	0	0
OTU946	0	0.002	0.002	0	0	0	0	0
OTU947	0	0	0	0	0	0	0.003	0
OTU948	0	0.002	0	0	0	0.012	0	0
OTU949	0.004	0.002	0.022	0	0	0	0	0
OTU950	0	0	0.002	0	0	0	0	0
OTU951	0	0.002	0	0	0	0.006	0	0
OTU952	0	0	0.002	0	0	0	0	0
OTU953	0	0	0	0	0.003	0	0	0
OTU954	0	0	0.002	0	0	0	0	0
OTU955	0	0.004	0	0	0	0.024	0	0
OTU956	0.002	0	0.012	0	0	0	0	0
OTU957	0.002	0	0	0.003	0	0	0	0
OTU958	0.002	0	0	0	0	0	0	0
OTU959	0	0	0.002	0	0	0	0	0
OTU960	0	0.004	0	0	0	0	0	0
OTU961	0.009	0.005	0.002	0	0	0	0	0
OTU962	0.002	0	0.004	0	0	0	0	0
OTU963	0	0.002	0	0	0	0	0	0
OTU964	0.011	0.002	0	0	0	0	0	0
OTU965	0.028	0.018	0.028	0.003	0	0.003	0	0.005
OTU966	0.002	0.002	0.002	0	0	0	0	0.003
OTU967	0	0.004	0	0	0	0	0	0
OTU968	0.002	0.004	0.012	0	0	0	0	0
OTU969	0	0	0.004	0	0	0	0	0
OTU970	0	0	0.002	0	0	0	0	0
OTU971	0	0.002	0	0	0	0	0	0
OTU972	0	0	0.004	0	0	0	0	0
OTU973	0.011	0	0.008	0.007	0	0	0	0
OTU974	0.004	0.005	0.012	0.013	0	0	0	0
OTU975	0.02	0.016	0.02	0	0	0	0	0
OTU976	0	0	0	0.003	0	0	0	0
OTU977	0.002	0	0.002	0.007	0	0	0	0
OTU978	0	0	0	0	0	0.003	0	0
OTU979	0	0.002	0	0	0	0	0	0
OTU980	0	0.002	0	0	0	0	0	0
OTU981	0	0	0.004	0	0	0	0	0
OTU982	0.002	0	0	0	0	0	0	0
OTU983	0.002	0	0.002	0	0	0	0	0
OTU984	0.002	0	0	0	0	0	0	0
OTU985	0.002	0	0	0	0	0	0	0
OTU986	0.002	0.002	0.006	0	0	0	0	0
OTU987	0	0.004	0	0	0	0.021	0	0
OTU988	0.002	0	0	0	0	0	0	0
OTU989	0.015	0.002	0.012	0.003	0	0.003	0	0
OTU990	0	0	0.002	0	0	0	0	0
OTU991	0.002	0	0	0	0	0	0	0
OTU992	0.007	0	0	0	0	0	0	0
OTU993	0.028	0.265	0.041	0.027	0.256	0.045	0.003	0.028
OTU994	0	0	0.002	0	0	0	0	0
OTU995	0	0	0	0	0.003	0	0	0
OTU996	0	0	0	0.003	0	0	0	0
OTU997	0	0.002	0	0	0	0	0	0
OTU998	0	0	0	0	0	0.003	0	0
OTU999	0	0	0.002	0	0	0	0	0
OTU1000	0	0.002	0	0	0	0	0	0
OTU1001	0	0	0.006	0	0	0	0	0
OTU1002	0	0.002	0.002	0.003	0.659	0	0	0
OTU1003	0.009	0	0.008	2.914	0	0.003	0	0
OTU1004	0.002	0	0	0	0	0	0	0
OTU1005	0.002	0	0.002	0	0	0	0	0
OTU1006	0.007	0.004	0.008	0	0	0	0	0
OTU1007	0.035	0.018	0.041	0.013	0.028	0	0.01	0.013
OTU1008	0.002	0.007	0.016	0.003	0.003	0	0	0
OTU1009	0.002	0	0.002	0	0	0	0	0
OTU1010	0.002	0	0.006	0	0	0	0	0
OTU1011	0.002	0	0	0	0	0.003	0	0
OTU1012	1.094	4.472	1.554	5.456	3.659	3.627	0.293	1.106
OTU1013	0.002	0	0	0	0	0	0	0
OTU1014	0.002	0	0	0	0	0	0	0
OTU1015	0.015	0.009	0	0.04	0	0	0	0
OTU1016	0	0	0.002	0	0	0	0	0
OTU1017	0.002	0.002	0.037	0.013	0.016	0	0.007	0.003
OTU1018	0.094	0.055	0.255	0.093	0.036	0.051	0.003	0.015
OTU1019	0.007	0.004	0.096	0.01	0	0.021	0.01	0.005
OTU1020	0.002	0	0	0	0	0	0	0
OTU1021	0	0	0.004	0	0.003	0	0	0
OTU1022	0	0.002	0	0	0	0	0	0
OTU1023	0.002	0.009	0.004	0	0	0	0	0
OTU1024	0	0.007	0	0	0	0	0	0
OTU1025	0.009	0.005	0.01	0	0	0	0	0
OTU1026	0	0.007	0	0.003	0	0	0	0
OTU1027	0	0.002	0	0	0	0	0	0
OTU1028	0	0.011	0	0.007	0	0.183	0	0
OTU1029	0.133	0.059	0.206	0.356	0.171	0.201	0.017	0.059
OTU1030	0.164	1.171	0.073	0.303	0.608	0.648	0.112	0.031
OTU1031	0.004	0.004	0.006	0.003	0	0	0	0.003
OTU1032	0	0.002	0	0	0	0	0	0
OTU1033	0	0	0.002	0	0	0	0	0
OTU1034	0.002	0.005	0.026	0	0	0.009	0.014	0.01
OTU1035	0	0.002	0	0	0	0	0	0
OTU1036	0	0	0.002	0	0	0.003	0	0
OTU1037	0	0	0	0.037	0	0	0	0
OTU1038	0	0	0	0	0	0.003	0.003	0
OTU1039	0	0.002	0	0	0	0	0	0
OTU1040	0	0	0.002	0	0	0	0	0.003
OTU1041	0	0	0	0	0	0.003	0	0
OTU1042	0	0.002	0	0	0	0	0	0
OTU1043	0	0	0.002	0	0	0	0	0
OTU1044	0.004	0	0.004	0	0	0	0	0
OTU1045	0.011	0.007	0.006	0.007	0	0	0	0
OTU1046	0	0.002	0	0	0	0	0	0
OTU1047	0	0.002	0	0	0	0	0	0
OTU1048	0	0.002	0	0	0.15	0	0	0
OTU1049	0	0	0	0	0	0.003	0	0
OTU1050	0.435	1.809	0.802	0.013	1.714	0	0.003	0
OTU1051	0.002	0	0	0	0	0	0	0
OTU1052	0	0.002	0.004	0	0	0	0	0
OTU1053	0	0	0	0.007	0	0	0	0
OTU1054	0.013	0.004	0.018	0.01	0.005	0.003	0	0.005
OTU1055	0	0.119	0.018	0.013	0.266	0	0.003	0
OTU1056	0.011	0.007	0.004	0.003	0	0	0	0
OTU1057	0	0	0.01	0.003	0	0.024	0	0
OTU1058	0.004	0.069	0.016	0	0	2.612	0.017	0
OTU1059	0	0.002	0	0	0	0	0	0
OTU1060	0	0.002	0	0	0	0	0	0
OTU1061	0.015	0.004	0.002	0	0.003	0	0	0.003
OTU1062	0	0.197	0.01	0.057	0	0.483	0	0.003
OTU1063	0.013	0.007	0.008	0.023	0.003	0	0	0.005
OTU1064	0.002	0.004	0.004	0	0.026	0	0	0
OTU1065	0	0.002	0.004	0	0	0	0	0
OTU1066	0	0.002	0	0	0	0	0	0
OTU1067	0.002	0.007	0.006	0	0	0	0	0
OTU1068	0.007	0	0	0	0	0	0	0
OTU1069	0.004	0	0.002	0	0.147	0	0	0
OTU1070	0	0.002	0	0	0	0	0	0
OTU1071	0.002	0.004	0	0	0	0	0	0
OTU1072	0.004	0.014	0.014	0.003	0	0	0	0.003
OTU1073	0.004	0	0.004	0	0.003	0	0	0
OTU1074	0.002	0.002	0.006	0.013	0	0.003	0	0
OTU1075	0	0.004	0.004	0	0	0	0	0.003
OTU1076	0.004	0.002	0.01	0.01	0.003	0.006	0	0
OTU1077	0.018	0.018	0.037	0.007	0	0.015	0.035	0
OTU1078	0.037	0.02	0.065	0.023	0.01	0.009	0	0.003
OTU1079	0	0.02	0.02	0.003	0.003	0.009	0	0
OTU1080	0	0.002	0	0	0	0	0	0
OTU1081	0	0	0.002	0	0	0	0	0
OTU1082	0.002	0	0.004	0	0	0	0	0
OTU1083	0	0	0	0.003	0	0	0	0
OTU1084	0	0	0.002	0	0	0	0	0
OTU1085	0.004	0.012	0.002	0	0	0	0	0
OTU1086	0	0	0.008	0	0	0	0	0
OTU1087	0	0	0.002	0	0	0	0	0
OTU1088	0	0.002	0	0	0	0	0	0
OTU1089	0.018	1.446	0.401	0	1.407	0.742	0.101	0.003
OTU1090	0	0	0	0	0	0.006	0	0
OTU1091	0.002	0	0.002	0	0	0	0	0
OTU1092	0.19	0.469	0.195	0.057	0.703	0.138	0.129	0.229
OTU1093	0.164	0.06	0.238	0.116	0.065	0.072	0.07	0.112
OTU1094	0	0	0.002	0	0	0	0	0
OTU1095	0	0.002	0	0	0	0.012	0	0
OTU1096	0	0.002	0	0	0	0.024	0	0
OTU1097	0	0.002	0	0	0	0	0	0
OTU1098	0.004	0	0.006	0	0	0	0	0
OTU1099	0	0	0.002	0	0	0	0	0
OTU1100	0	0.002	0	0	0	0.018	0	0
OTU1101	0	0	0.002	0	0	0	0	0
OTU1102	0.002	0.002	0	0	0	0	0	0
OTU1103	0.002	0	0	0.003	0	0	0	0
OTU1104	0.002	0	0	0	0	0	0	0
OTU1105	0.004	0	0.004	0	0	0	0	0
OTU1106	0.004	0	0	0	0	0	0	0
OTU1107	0	0	0.002	0	0	0	0	0
OTU1108	0	0.002	0	0	0	0	0	0
OTU1109	0	0	0	0.003	0	0.021	0	0
OTU1110	0	0.011	0.004	0.003	0	0.096	0	0.003
OTU1111	0	0.004	0	0	0	0	0	0
OTU1112	0.004	0	0.008	0	0	0	0	0
OTU1113	0.002	0	0	0.003	0	0	0	0
OTU1114	0.002	0	0	0	0	0	0	0
OTU1115	0.002	0	0.002	0	0	0	0	0
OTU1116	0.002	0	0	0	0	0	0	0
OTU1117	0	0	0	0.007	0.101	0	0	0
OTU1118	0.002	0.004	0	0	0	0	0	0
OTU1119	0.011	0.018	0.008	0.013	0.003	0	0	0
OTU1120	0	0.002	0	0.003	0	0.003	0	0
OTU1121	0.002	0	0.004	0	0	0	0	0
OTU1122	0	0.002	0	0	0	0	0	0
OTU1123	0	0.002	0	0	0	0.006	0	0
OTU1124	17.477	0.231	5.327	0.216	17.234	0.003	0.907	0
OTU1125	0.007	0.005	0.012	0.003	0.052	0.291	0	0
OTU1126	0	0.002	0	0	0	0	0	0
OTU1127	0	0.004	0.002	0	0.052	0	0	0
OTU1128	0.002	0	0.002	0	0	0.003	0	0
OTU1129	0	0	0.002	0	0	0	0	0
OTU1130	0	0	0.002	0	0	0	0	0
OTU1131	0.002	0.004	0	0	0	0	0	0
OTU1132	0.011	0.004	0.01	0	0.005	0	0	0.008
OTU1133	0.002	0	0.016	0	0.031	0.006	0	0
OTU1134	0	0.002	0	0	0	0	0	0
OTU1135	0.002	0	0	0	0	0	0	0
OTU1136	0.002	0.004	0.006	0.003	0	0.003	0	0
OTU1137	0	0.004	0	0.003	0	0	0	0.003
OTU1138	0	0.005	0	0	0.124	0	0	0
OTU1139	0.002	0	0	0	0.003	0	0	0
OTU1140	0.004	0	0.002	0	0	0	0	0
OTU1141	0	0.002	0	0	0	6.245	0.003	0
OTU1142	0	0.005	0.002	0.007	0	0.192	0	0
OTU1143	0.011	0.007	0.008	0	0	0	0	0
OTU1144	0	0.002	0	0	0	0	0	0
OTU1145	0.002	0.021	0.004	0.003	0	0.051	0.003	0
OTU1146	0	0.007	0.002	0	0	0.006	0	0
OTU1147	0.02	0.014	0.012	0.01	0.016	0	0.003	0.003
OTU1148	0.002	0	0	0	0	0	0	0
OTU1149	0.088	0.094	0.126	0.007	0.008	0.003	0.003	0.059
OTU1150	0	0	0.002	0	0	0	0	0
OTU1151	0	0.009	0	0.03	0	0.051	0	0
OTU1152	0.002	0	0.004	0	0	0	0	0
OTU1153	0.033	0.012	0.043	0.003	0.52	0.003	0.021	0.015
OTU1154	0.002	0.004	0.002	0.003	0	0	0	0
OTU1155	0.002	0	0.004	0	0	0	0	0
OTU1156	0.243	0.407	0.36	0.635	0.486	0.333	0.042	0.296
OTU1157	0.002	0	0.002	0	0	0	0	0
OTU1158	0	0.002	0	0	0	0	0	0
OTU1159	0	0	0.002	0	0	0	0	0
OTU1160	0.002	0	0.002	0	0	0	0	0
OTU1161	0.004	0.02	0.008	0	0	0.012	0	0
OTU1162	0.004	0.007	0.004	0	0	0	0	0
OTU1163	0	0	0	0	0.026	0	0	0
OTU1164	0	0	0.002	0.003	0	0	0	0
OTU1165	0.002	0	0	0	0	0	0	0
OTU1166	0.002	0	0	0	0	0	0	0
OTU1167	0	0.002	0.006	0	0	0	0	0
OTU1168	0.002	0	0	0	0	0	0	0
OTU1169	0	0.002	0	0	0	0	0	0
OTU1170	0.002	0	0.008	0.003	0	0	0	0
OTU1171	0.002	0.004	0	0	0	0	0	0
OTU1172	0	0.005	0	0.003	0	0	0	0
OTU1173	0.002	0.004	0.002	0	0	0.006	0	0
OTU1174	0.004	0	0.004	0	0	0	0	0
OTU1175	0	0	0	0.003	0	0.012	0	0
OTU1176	0.002	0	0	0	0	0.003	0	0
OTU1177	0	0	0	0.003	0	0	0	0
OTU1178	0	0.004	0	0	0	0.213	0	0
OTU1179	0	0	0.002	0.003	0	0	0	0
OTU1180	0	0	0	0.013	0	0.027	0	0
OTU1181	0.002	0	0	0	0	0	0	0
OTU1182	0	0	0	0	0	0	0	0.003
OTU1183	0	0	0.002	0	0	0	0	0
OTU1184	0	0.011	0.002	0.03	0	0.012	0	0
OTU1185	0.004	0.007	0.02	0.003	0.305	0.003	0	0
OTU1186	0	0	0.002	0	0	0	0	0
OTU1187	0.002	0	0	0	0	0	0.003	0
OTU1188	0	0	0.002	0	0	0	0	0
OTU1189	0	0.004	0	0	0	0	0	0
OTU1190	0.002	0	0	0	0	0	0	0
OTU1191	0	0	0.002	0	0	0	0	0
OTU1192	0.002	0	0	0	0	0	0	0
OTU1193	0.009	0.002	0.022	0.023	0.026	0.009	0.003	0.008
OTU1194	0	0.002	0.004	0	0	0.012	0	0
OTU1195	0.011	0.004	0.004	0	0	0	0	0.003
OTU1196	0	0.002	0.002	0	0	0	0	0
OTU1197	0	0.002	0.002	0	0	0	0	0
OTU1198	0	0	0.002	0	0	0	0	0
OTU1199	0	0.002	0	0	0	0	0	0
OTU1200	0.002	0	0.002	0	0	0	0	0
OTU1201	0.002	0.002	0	0	0	0	0	0
OTU1202	0.002	0	0	0	0	0	0	0
OTU1203	0.002	0.011	0	0	0	0	0	0
OTU1204	0.002	0.002	0.004	0	0	0	0	0
OTU1205	0	0	0.004	0	0	0	0	0.003
OTU1206	0	0	0	0.003	0.054	0	0	0
OTU1207	0	0.002	0	0	0	0	0	0
OTU1208	0.002	0	0	0	0	0	0	0
OTU1209	0.234	0.078	0.403	0.406	0.15	0.063	0.122	0.173
OTU1210	0	0.004	0	0	0	0.003	0	0
OTU1211	0.149	0.043	1.751	1.085	0.375	0.703	2.741	0.02
OTU1212	6.523	5.725	5.46	1.201	1.893	1.186	8.305	1.715
OTU1213	0.002	0	0	0	0	0	0	0
OTU1214	0	0	0.002	0	0	0	0	0
OTU1215	0.004	0.005	0.002	0.007	0.005	0	0	0
OTU1216	0.002	0	0.002	0	0	0	0	0
OTU1217	0.002	0	0	0	0	0	0	0
OTU1218	0	0.002	0.002	0	0.005	0	0	0
OTU1219	0	0	0.002	0	0	0	0	0
OTU1220	0	0	0.002	0	0	0.003	0	0
OTU1221	0	0.002	0	0	0	0	0	0
OTU1222	0	0.002	0.002	0	0	0	0	0
OTU1223	0	0.002	0	0	0	0	0	0
OTU1224	0	0	0.002	0	0	0	0	0
OTU1225	0.002	0	0	0	0	0	0	0
OTU1226	0	0.004	0	0.003	0	0.024	0	0
OTU1227	0	0	0.002	0	0	0	0	0
OTU1228	0	0.004	0	0	0	0	0	0
OTU1229	0	0.004	0	0	0	0	0	0
OTU1230	0.002	0	0.002	0	0	0	0	0
OTU1231	0.002	0.004	0.016	0.003	0	0	0	0
OTU1232	0	0	0	0	0.016	0	0	0
OTU1233	0	0	0	0.027	0	0	0	0
OTU1234	0.048	0.032	0.11	0.033	0.783	0.021	0.021	0.025
OTU1235	2.787	2.155	3.568	9.053	4.029	1.276	11.186	14.332
OTU1236	0	0	0	0.003	0	0	0	0
OTU1237	0	0	0.002	0	0	0	0	0
OTU1238	0.002	0.002	0	0	0	0	0	0
OTU1239	0.4	0.179	0.322	0.14	0.072	0.39	0.066	0.15
OTU1240	0	0.002	0	0	0	0	0	0
OTU1241	0.002	0	0.004	0	0	0	0	0
OTU1242	0.002	0.014	0.004	0	0	0.003	0	0
OTU1243	0	0	0.002	0	0	0	0	0
OTU1244	0.024	0.009	0.067	0.057	0.021	0.021	0.003	0
OTU1245	0.007	0.002	0	0	0	0	0	0
OTU1246	0.002	0.002	0	0	0	0	0	0
OTU1247	0	0.002	0	0.003	0	0	0	0
OTU1248	0	0.002	0.014	0.003	0	0	0	0
OTU1249	0.002	0	0	0	0	0	0	0
OTU1250	0	0	0.002	0	0	0	0	0
OTU1251	0.004	0	0.012	0	0	0.003	0.003	0
OTU1252	0	0.004	0.002	0	0	0	0	0
OTU1253	0.002	0	0	0	0	0	0	0
OTU1254	0	0.002	0	0	0	0	0	0
OTU1255	0.015	0.011	0.01	0.007	0.005	0.006	0	0
OTU1256	0.002	0.002	0.002	0	0	0	0	0
OTU1257	0	0	0.004	0	0	0.003	0	0
OTU1258	0	0	0.002	0	0	0	0	0
OTU1259	0.004	0	0	0	0	0	0	0
OTU1260	0.002	0.002	0.002	0.007	0	0	0	0
OTU1261	0.002	0	0	0	0	0	0	0
OTU1262	0	0.007	0	0	0	0.009	0	0
OTU1263	0	0.004	0	0	0.003	0	0	0
OTU1264	0	0.002	0	0	0	0	0	0
OTU1265	0	0.044	0.002	0.027	0	1.408	0.01	0.003
OTU1266	0.002	0	0.004	0	0	0	0	0
OTU1267	0	0	0	0	0	0.009	0	0
OTU1268	0	0.002	0	0	0	0.009	0	0
OTU1269	0	0.002	0	0	0	0	0	0
OTU1270	0.004	0.002	0.006	0	0	0	0	0
OTU1271	0	0.002	0	0	0	0	0	0
OTU1272	0	0	0.002	0.003	0.005	0.06	0	0
OTU1273	0	0.002	0	0	0	0	0	0
OTU1274	0	0	0.002	0	0	0	0	0
OTU1275	0	0	0.004	0	0	0	0	0
OTU1276	0.002	0	0.006	0.003	0	0	0	0
OTU1277	0.009	0.009	0.008	0.013	0.003	0.021	0	0.003
OTU1278	0	0.004	0.002	0	0	0	0	0
OTU1279	0.002	0	0.002	0	0	0	0	0
OTU1280	0	0	0	0.003	0	0	0	0
OTU1281	0	0.004	0.002	0	0	0	0	0
OTU1282	0.022	0.004	0.039	0.01	0	0.003	0	0.01
OTU1283	0.015	0.021	0.039	0.003	0.013	0.009	0	0.005
OTU1284	0	0	0.004	0	0	0	0	0
OTU1285	0.004	0.004	0.012	0	0	0	0	0
OTU1286	0.002	0.002	0.002	0	0	0	0	0
OTU1287	0	0.65	0.012	0.027	0.003	0.501	0.003	0
OTU1288	0.002	0.004	0.006	0	0	0	0	0
OTU1289	0.004	0.009	0.004	0	0	0.021	0	0
OTU1290	0.004	0.242	0.004	0.14	0	10.202	0.017	0.018
OTU1291	0	0.005	0	0.003	0	0.057	0	0.003
OTU1292	0	0.004	0.002	0	0	0	0	0
OTU1293	0.059	0.08	0.061	0.01	0.016	0.015	0	0.013
OTU1294	0	0	0	0	0.003	0	0	0
OTU1295	0	0.004	0	0.007	0	0.033	0	0.003
OTU1296	0	0	0.004	0	0	0	0	0
OTU1297	0	0	0.002	0	0	0	0	0
OTU1298	0	0	0.002	0	0	0	0	0
OTU1299	0.002	0	0	0	0	0	0	0
OTU1300	0.002	0	0	0	0	0	0	0
OTU1301	0.002	0	0.004	0	0	0	0	0
OTU1302	0	0.002	0	0	0	0	0	0
OTU1303	0.004	0.002	0	0	0	0	0	0
OTU1304	0.009	0.007	0.006	0	0	0	0	0.003
OTU1305	0.002	0.004	0	0	0	0	0	0
OTU1306	0	0	0.002	0	0	0	0	0
OTU1307	0	0.002	0.002	0	0	0	0	0
OTU1308	0.002	0.004	0	0	0	0	0	0
OTU1309	0.011	0.002	0.031	0.003	0	0.015	0	0.005
OTU1310	0	0.002	0	0	0	0	0	0
OTU1311	0	0	0.002	0	0	0	0	0
OTU1312	0.009	0.002	0	0.003	0	0	0	0
OTU1313	0.004	0.005	0.022	0	0	0	0	0
OTU1314	0.002	0	0	0	0	0	0	0
OTU1315	0	0	0.002	0	0	0	0	0
OTU1316	0.011	0.014	0.01	0.003	0.008	0	0	0.003
OTU1317	0	0.002	0.002	0	0	0	0	0
OTU1318	0	0	0.002	0	0	0	0	0
OTU1319	0	0.002	0	0	0	0	0	0
OTU1320	0	0.011	0.004	0	0.065	0	0	0
OTU1321	0.004	0.007	0.006	0	0	0	0	0
OTU1322	0	0	0.002	0	0	0	0	0
OTU1323	0.018	0.004	0.01	0.007	0	0	0	0
OTU1324	0.002	0	0.002	0	0	0	0	0
OTU1325	0	0.002	0	0	0	0	0	0
OTU1326	0	0.002	0	0	0	0.003	0	0
OTU1327	0.015	0.004	0.014	0.003	0	0	0	0
OTU1328	0.057	0.023	0.059	0	0.078	0	0.007	0
OTU1329	0.002	0	0.002	0	0	0	0	0
OTU1330	0	0	0.002	0	0	0	0	0
OTU1331	0.002	0	0.002	0	0	0	0.003	0
OTU1332	0.002	0	0.004	0.007	0	0	0	0
OTU1333	0.293	0.071	0.389	0.759	0.525	0.558	0.216	0.143
OTU1334	0.02	0.011	0.022	0.007	0	0.003	0	0.015
OTU1335	0.002	0	0	0	0	0	0	0
OTU1336	0.007	0.004	0.002	0	0	0	0	0
OTU1337	0	0	0.002	0.003	0	0	0	0
OTU1338	0.011	0.018	0.045	0.003	0.103	0.012	0	0.003
OTU1339	0.002	0.004	0.008	0.003	0	0	0	0
OTU1340	0.007	0.002	0.012	0	0	0	0	0
OTU1341	0	0.002	0.004	0	0	0	0	0
OTU1342	0	0	0.002	0	0	0	0	0
OTU1343	0	0.002	0	0	0	0	0	0
OTU1344	0	0	0.002	0	0	0	0	0
OTU1345	0.013	0.004	0.006	0	0	0	0	0
OTU1346	0.002	0.002	0.002	0	0	0	0	0
OTU1347	0	0	0.004	0	0	0	0	0
OTU1348	0	0.002	0	0	0	0	0	0
OTU1349	0.011	0.007	0.018	0	0	0	0	0
OTU1350	0.004	0	0	0	0	0	0	0
OTU1351	0.293	1.247	0.377	1.131	1.689	0.661	0.279	1.035
OTU1352	0.048	0.034	0.047	0.007	0	0	0.007	0
OTU1353	0.002	0	0	0	0	0	0	0
OTU1354	0.416	0.133	0.2	0.369	0.052	0.261	0.031	0.089
OTU1355	0	0.002	0.002	0	0	0	0	0
OTU1356	0.133	0.037	0.01	0	0.003	0.003	0	0.003
OTU1357	0	0.002	0.002	0	0	0	0	0
OTU1358	0.002	0.005	0.004	0	0	0	0	0.003
OTU1359	0	0	0	0.01	0	0	0	0
OTU1360	0	0	0	0.003	0	0	0	0
OTU1361	0	0	0.002	0	0	0	0	0
OTU1362	0	0.002	0	0	0	0	0	0
OTU1363	0	0.002	0.002	0	0	0	0	0
OTU1364	0.002	0.002	0.002	0	0	0	0	0
OTU1365	0	0.002	0	0	0	0	0	0
OTU1366	0.002	0.004	0	0	0	0	0	0
OTU1367	0.013	0.007	0.006	0	0	0	0	0
OTU1368	0.002	0	0.002	0	0	0	0	0
OTU1369	0.333	1.878	0.214	0.03	0.003	0	0.495	0.099
OTU1370	0	0	0.002	0	0	0	0	0
OTU1371	0	0	0	0.003	0	0	0	0
OTU1372	0	0.002	0.008	0	0	0.003	0	0
OTU1373	0	0.004	0	0	0	0	0	0
OTU1374	0.002	0	0	0	0	0	0	0
OTU1375	0	0.002	0	0	0	0	0	0
OTU1376	0.002	0.004	0.002	0.003	0	0	0	0
OTU1377	0.035	0.014	0.022	0.007	0.005	0.009	0	0.008
OTU1378	0.024	0.018	0.051	0.01	0.003	0	0	0
OTU1379	0	0	0.002	0	0	0	0	0
OTU1380	0.002	0.002	0.002	0.003	0	0	0	0
OTU1381	0.002	0	0	0	0	0	0	0
OTU1382	0	0.002	0	0	0	0	0	0
OTU1383	0	0	0.002	0	0	0	0	0
OTU1384	0	0	0.002	0	0	0.003	0	0
OTU1385	0.002	0	0	0.003	0	0	0	0
OTU1386	0	0.002	0	0	0	0	0	0
OTU1387	0.018	0.172	0.004	0	0	0	0	0
OTU1388	0	0.004	0.002	0.01	0	0.024	0	0
OTU1389	0	0.002	0	0	0	0	0	0
OTU1390	0	0	0	0.003	0	0	0	0
OTU1391	0	0.002	0.004	0.003	0	0	0	0
OTU1392	0.007	0	0.012	0.007	0.003	0.003	0	0
OTU1393	0.007	0.002	0.012	0.003	0.003	0.006	0.007	0.008
OTU1394	0	0	0.002	0	0	0	0	0
OTU1395	0.004	0.004	0.006	0.007	0	0	0	0
OTU1396	0.004	0.002	0	0	0	0	0	0
OTU1397	0	0.002	0	0	0	0	0	0
OTU1398	0	0.002	0.002	0	0	0	0	0
OTU1399	0.002	0	0.002	0	0	0.003	0	0
OTU1400	0.002	0	0	0	0	0	0	0
OTU1401	0.018	0.004	0.523	0.017	0.021	0.012	0.126	0.003
OTU1402	0.002	0.004	0	0	0	0	0	0
OTU1403	0.004	0	0.002	0	0	0	0	0
OTU1404	0	0	0.002	0	0	0	0	0
OTU1405	0	0.002	0	0	0	0	0	0
OTU1406	0	0	0.002	0.003	0	0	0	0
OTU1407	0.002	0.002	0.004	0	0	0.006	0	0
OTU1408	0	0.004	0	0	0	0	0	0
OTU1409	0	0	0.002	0	0	0.012	0	0
OTU1410	0	0	0	0.003	0	0	0	0
OTU1411	0.002	0	0	0	0	0	0	0
OTU1412	0	0.002	0.004	0.003	0	0	0	0
OTU1413	0.013	0.002	0.004	0	0	0	0	0
OTU1414	0.002	0.004	0.006	0	0	0	0	0
OTU1415	0.004	0.002	0.004	0	0	0.003	0	0
OTU1416	0	0	0.002	0.003	0	0	0	0
OTU1417	0.009	0.002	0.012	0	0	0	0	0
OTU1418	0.004	0.009	0.008	0.003	0	0.003	0	0.003
OTU1419	0	0	0.004	0	0	0	0	0
OTU1420	0	0	0.006	0.003	0	0	0	0
OTU1421	0	0.002	0	0	0	0	0	0
OTU1422	0	0	0.004	0.003	0	0	0	0
OTU1423	0.031	0.021	0.045	0.02	0.01	0	0	0.008
OTU1424	0	0.002	0	0	0	0	0	0
OTU1425	0	0	0.002	0	0	0	0	0
OTU1426	0.004	0.002	0	0	0	0	0	0
OTU1427	0.002	0.002	0	0	0	0	0	0
OTU1428	0.002	0	0.002	0	0	0	0	0
OTU1429	0	0	0	0.003	0	0	0	0
OTU1430	0	0	0	0	0	0	0.003	0
OTU1431	0.002	0	0	0	0	0	0	0
OTU1432	0	0	0.002	0	0	0	0	0
OTU1433	0	0	0.002	0	0	0	0	0
OTU1434	0.007	0	0.004	0.003	0	0	0	0
OTU1435	0.004	0.004	0.004	0	0	0	0	0
OTU1436	0	0	0.002	0	0	0	0	0
OTU1437	0	0.002	0	0	0	0	0	0
OTU1438	0.004	0	0	0	0	0	0	0
OTU1439	0	0	0.004	0.007	0	0.003	0	0
OTU1440	0	0	0	0	0.003	0	0	0
OTU1441	0	0	0.008	0	0	0	0	0
OTU1442	0	0.002	0	0	0	0	0	0
OTU1443	0.002	0.002	0.002	0	0	0	0	0
OTU1444	0	0	0.002	0	0	0	0	0
OTU1445	0	0	0	0	0	0.003	0	0
OTU1446	0	0.002	0	0	0	0	0	0
OTU1447	0.002	0	0	0	0	0	0	0
OTU1448	0	0	0	0.003	0	0	0	0
OTU1449	0.002	0	0	0	0	0	0	0
OTU1450	0	0.002	0.004	0	0	0	0	0
OTU1451	0	0.002	0	0	0	0	0	0
OTU1452	0.002	0	0	0	0	0	0	0
OTU1453	0	0	0	0.003	0	0	0	0
OTU1454	0	0.004	0	0	0	0	0	0
OTU1455	0.002	0	0	0	0	0	0	0
OTU1456	0	0.002	0	0	0	0	0	0
OTU1457	0.002	0.004	0	0	0	0	0	0
OTU1458	0	0	0.002	0	0	0	0	0
OTU1459	0	0.002	0.002	0	0	0	0	0
OTU1460	0	0	0	0	0	0.012	0	0
OTU1461	0	0.004	0	0	0	0	0	0
OTU1462	0.07	0.011	0.002	0	0.005	0	0	0
OTU1463	0.009	0.002	0.006	0.003	0	0.003	0	0
OTU1464	0.013	0.014	0.004	0.023	0.003	0.006	0	0.005
OTU1465	0	0	0	0	0	0.003	0	0
OTU1466	0	0.002	0.002	0.007	0	0.06	0	0
OTU1467	0	0	0	0.06	0	0	0	0
OTU1468	0.004	0.002	0.008	0	0	0	0	0
OTU1469	0.013	0.004	0.008	0	0	0	0	0
OTU1470	0.002	0.002	0.002	0	0	0.003	0	0.005
OTU1471	0	0	0	0	0	0	0.003	0
OTU1472	0	0.002	0	0	0	0	0	0
OTU1473	0.002	0	0	0	0	0	0	0
OTU1474	0.009	0	0.053	0.007	0	0	0	0
OTU1475	0.011	0.002	0.279	0.003	0.145	0.015	0.003	0
OTU1476	0	0.004	0.004	0	0	0	0	0
OTU1477	0.002	0	0.002	0	0	0	0	0
OTU1478	0.258	0.426	0.346	0.113	0.106	0.042	0.045	0.122
OTU1479	0	0.002	0.002	0	0	0	0	0
OTU1480	0.002	0	0.002	0	0	0	0	0
OTU1481	0.007	0.004	0	0.017	0	0	0	0
OTU1482	0	0	0	0.003	0	0	0	0
OTU1483	0.002	0.005	0.004	0	0.003	0.003	0	0
OTU1484	0.002	0.005	0.004	0	0	0	0	0
OTU1485	0	0	0.002	0	0	0.003	0	0
OTU1486	0.004	0.012	0.006	0.007	0.008	0.009	0	0
OTU1487	0.013	0.005	0.016	0.017	0.021	0	0.003	0.01
OTU1488	0.007	0.004	0.055	0	0	0	0.01	0
OTU1489	0.039	0.169	0.049	0.007	0.018	0.024	0.014	0.013
OTU1490	0	0.002	0	0	0	0	0	0
OTU1491	0	0.002	0	0	0	0	0	0
OTU1492	0	0.002	0	0	0	0	0	0
OTU1493	0	0.016	0.002	0.003	0	0.084	0	0
OTU1494	0	0	0.006	0	0	0	0	0
OTU1495	0.002	0	0	0.003	0	0	0	0
OTU1496	0.015	0.089	0.01	0.998	0.243	0	0	0
OTU1497	0.004	0.005	0.014	0	0.003	0	0	0
OTU1498	0.002	0.002	0.002	0	0	0	0	0
OTU1499	0	0.002	0	0	0	0	0	0
OTU1500	0.002	0	0	0	0	0	0	0
OTU1501	0	0	0.002	0.003	0	0	0	0
OTU1502	0	0	0.002	0	0	0	0	0
OTU1503	0.011	0.007	0.014	0.01	0.005	0.003	0	0
OTU1504	0	0.002	0.002	0	0	0	0	0
OTU1505	0	0.002	0	0	0	0	0	0
OTU1506	0	0.007	0.002	0.01	0.041	0	0	0
OTU1507	0	0.002	0	0	0	0	0	0
OTU1508	0	0.005	0	0	0	0	0	0
OTU1509	0.007	0.004	0.002	0.003	0	0.003	0	0
OTU1510	0	0.004	0.004	0.003	0	0.787	0	0
OTU1511	0.004	0.007	0.004	0	0	0	0	0
OTU1512	0	0.002	0	0	0	0	0	0
OTU1513	0	0	0.002	0	0	0	0	0
OTU1514	0	0	0	0	0	0.003	0	0
OTU1515	0	0	0	0.003	0	0.006	0	0
OTU1516	0.002	0	0.002	0.003	0.005	0.003	0	0
OTU1517	0	0	0.002	0	0	0	0	0
OTU1518	0.002	0	0	0	0	0	0	0
OTU1519	0.007	0	0	0	0	0	0	0
OTU1520	0	0	0	0	0.003	0	0	0
OTU1521	0	0	0	0.003	0	0	0	0
OTU1522	0	0.002	0	0	0	0.003	0	0
sample	OTU1	OTU2	OTU3	OTU4	OTU5	OTU6	OTU7	OTU8	OTU9	OTU10	OTU11	OTU12	OTU13	OTU14	OTU15	OTU16	OTU17	OTU18	OTU19	OTU20	OTU21	OTU22	OTU23	OTU24	OTU25	OTU26	OTU27	OTU28	OTU29	OTU30	OTU31	OTU32	OTU33	OTU34	OTU35	OTU36	OTU37	OTU38	OTU39	OTU40	OTU41	OTU42	OTU43	OTU44	OTU45	OTU46	OTU47	OTU48	OTU49
con01	0	0.013	0.011	0.009	0	0.015	0.004	0.007	0.385	0.002	0.002	0.004	0	0	0	0.033	0	0.002	0.05	0.004	0	0	0	0.002	0	0	0.002	0	0	0	0.004	0	0.004	0	0.007	0.013	0.002	0	0	0.002	0.013	0	0.002	0	0.009	0	0.002	0	0
con02	0	0.011	0.004	0.004	0	0.004	0.004	0.002	0.178	0.007	0	0.005	0.002	0	0.002	0.021	0.002	0.004	0.012	0	0	0	0.002	0	0	0.004	0.002	0	0	0	0.005	0.011	0.004	0.002	0.009	0.011	0	0.004	0	0	0.012	0	0.007	0.004	0.004	0.011	0	0.004	0
con03	0	0.01	0.006	0.014	0.002	0.039	0.016	0.016	0.65	0	0.002	0.014	0	0.004	0.002	0.187	0.002	0.002	0.031	0	0.002	0	0	0.002	0	0.002	0	0.002	0.002	0.002	0.004	0	0.004	0	0.01	0.006	0	0	0.002	0.002	0.114	0	0.002	0	0	0.002	0.002	0	0.002
con04	0	0.02	0	0.01	0	0	0	0.003	0.176	0.003	0	0	0.017	0	0	0.003	0	0.003	0	0	0	0.003	0	0	0.003	0.003	0.003	0	0	0	0	0	0	0	0	0.003	0	0	0	0	0.306	0	0.003	0	0.003	0.003	0	0	0
dis01	0	0.005	0	0.005	0	0	0	0	1.678	0	0	0	0.047	0	0	0.07	0	0.005	0.093	0	0	0	0	0	0	0	0	0	0	0	0	0	0	0	0	0	0	0	0	0	0.021	0.008	0.003	0	0	0	0	0	0
dis02	0	0.003	0	0.009	0	0.003	0	0	0.075	0.003	0	0.012	0	0	0.003	0	0	0	0.006	0	0	0	0	0	0	0	0	0	0	0	0	0.003	0	0	0	0	0	0	0	0	0.204	0	0.003	0	0	0	0	0	0
dis03	0.003	0	0	0.003	0	0.007	0	0.003	0.105	0	0	0	0	0	0	0	0	0	0	0	0	0	0	0	0	0	0	0	0	0	0	0	0	0	0	0	0	0	0	0	0.01	0	0	0	0	0	0	0	0
dis04	0	0	0	0.01	0	0.003	0	0	0.11	0	0	0	0	0	0.008	0	0	0	1.053	0	0	0	0	0	0	0	0.003	0	0	0.003	0.003	0	0	0	0	0	0	0	0	0	0.025	0	0.003	0	0	0	0	0	0
[truncated: 1,473 more columns]
