# Supplementary material for: Preliminary Study to Understand the Role of Gut Microbiota in Coronary Slow Flow Phenomenon (CSFP)
Source: Metabolites. 2025 Jul 14;15(7):475. doi: 10.3390/metabo15070475 (PMC12298151; doi:10.3390/metabo15070475)
Supplement: Supplementary file 1 [file metabolites-15-00475-s001.zip › Genus/taxa_table.tsv]

otu	Genus
OTU1	Abiotrophia
OTU2	Absiella
OTU3	Abyssicoccus
OTU4	Abyssivirga
OTU5	Acaricomes
OTU6	Acetanaerobacterium
OTU7	Acetatifactor
OTU8	Acetitomaculum
OTU9	Acetivibrio
OTU10	Acetoanaerobium
OTU11	Acetobacter
OTU12	Acetobacterium
OTU13	Acetobacteroides
OTU14	Acetohalobium
OTU15	Acetonema
OTU16	Acholeplasma
OTU17	Achromobacter
OTU18	Acidaminobacter
OTU19	Acidaminococcus
OTU20	Acidicapsa
OTU21	Acidiferrobacter
OTU22	Acidimangrovimonas
OTU23	Acidimicrobium
OTU24	Acidipropionibacterium
OTU25	Acidisphaera
OTU26	Acidithiobacillus
OTU27	Acidobacterium
OTU28	Acidocella
OTU29	Acidomonas
OTU30	Acidovorax
OTU31	Acinetobacter
OTU32	Actinobacillus
OTU33	Actinocorallia
OTU34	Actinokineospora
OTU35	Actinomadura
OTU36	Actinomyces
OTU37	Actinophytocola
OTU38	Actinoplanes
OTU39	Actinosynnema
OTU40	Actinotalea
OTU41	Acutalibacter
OTU42	Adhaeribacter
OTU43	Adlercreutzia
OTU44	Aeribacillus
OTU45	Aerococcus
OTU46	Aeromonas
OTU47	Aestuariibius
OTU48	Aestuariicoccus
OTU49	Aestuariimonas
OTU50	Aestuariispira
OTU51	Afipia
OTU52	Agarilytica
OTU53	Agarivorans
OTU54	Agathobacter
OTU55	Agathobaculum
OTU56	Aggregatibacter
OTU57	Agromyces
OTU58	Ahrensia
OTU59	Akkermansia
OTU60	Albibacter
OTU61	Alcaligenes
OTU62	Algicola
OTU63	Algivirga
OTU64	Algoriella
OTU65	Algoriphagus
OTU66	Alicyclobacillus
OTU67	Aliicoccus
OTU68	Aliidiomarina
OTU69	Aliifodinibius
OTU70	Alishewanella
OTU71	Alistipes
OTU72	Aliterella
OTU73	Alkalibacillus
OTU74	Alkalibacter
OTU75	Alkalibacterium
OTU76	Alkalibaculum
OTU77	Alkaliflexus
OTU78	Alkalimonas
OTU79	Alkaliphilus
OTU80	Alkalispirillum
OTU81	Alkalispirochaeta
OTU82	Alkalitalea
OTU83	Allisonella
OTU84	Allobacillus
OTU85	Allochromatium
OTU86	Allofustis
OTU87	Alloiococcus
OTU88	Alloprevotella
OTU89	Altererythrobacter
OTU90	Alteribacter
OTU91	Alterileibacterium
OTU92	Alteriqipengyuania
OTU93	Alterococcus
OTU94	Alteromonas
OTU95	Amaricoccus
OTU96	Aminicella
OTU97	Aminiphilus
OTU98	Aminipila
OTU99	Aminobacterium
OTU100	Ammoniphilus
OTU101	Amnibacterium
OTU102	Amphibacillus
OTU103	Amphiplicatus
OTU104	Ampullimonas
OTU105	Amycolatopsis
OTU106	Amylolactobacillus
OTU107	Anabaena
OTU108	Anaeroarcus
OTU109	Anaerobacillus
OTU110	Anaerobacterium
OTU111	Anaerobiospirillum
OTU112	Anaerobium
OTU113	Anaerobranca
OTU114	Anaerobutyricum
OTU115	Anaerocella
OTU116	Anaerococcus
OTU117	Anaerocolumna
OTU118	Anaerofilum
OTU119	Anaerofustis
OTU120	Anaeroglobus
OTU121	Anaeromassilibacillus
OTU122	Anaeromicrobium
OTU123	Anaeromusa
OTU124	Anaeroplasma
OTU125	Anaerorhabdus
OTU126	Anaerosalibacter
OTU127	Anaerosinus
OTU128	Anaerosphaera
OTU129	Anaerospora
OTU130	Anaerosporobacter
OTU131	Anaerosporomusa
OTU132	Anaerostipes
OTU133	Anaerotaenia
OTU134	Anaerotignum
OTU135	Anaerotruncus
OTU136	Anaerovibrio
OTU137	Anaerovirgula
OTU138	Anaerovorax
OTU139	Anaplasma
OTU140	Ancylobacter
OTU141	Ancylothrix
OTU142	Andreesenia
OTU143	Aneurinibacillus
OTU144	Annwoodia
OTU145	Anoxybacillus
OTU146	Anoxynatronum
OTU147	Anseongella
OTU148	Apibacter
OTU149	Apilactobacillus
OTU150	Aquabacterium
OTU151	Aquihabitans
OTU152	Aquimarina
OTU153	Aquisalimonas
OTU154	Aquisalinus
OTU155	Arcanobacterium
OTU156	Archangium
OTU157	Arcobacter
OTU158	Arcticibacter
OTU159	Ardenticatena
OTU160	Arenimicrobium
OTU161	Arenimonas
OTU162	Aridibacter
OTU163	Arsenicibacter
OTU164	Arsenophonus
OTU165	Arsukibacterium
OTU166	Arthrobacter
OTU167	Arvibacter
OTU168	Asaccharospora
OTU169	Asaia
OTU170	Asprobacter
OTU171	Asteroleplasma
OTU172	Asticcacaulis
OTU173	Athalassotoga
OTU174	Atlantibacter
OTU175	Atopobium
OTU176	Atopomonas
OTU177	Aurantiacicella
OTU178	Aurantimonas
OTU179	Aurantivirga
OTU180	Auraticoccus
OTU181	Aureibacillus
OTU182	Aureibacter
OTU183	Aureicoccus
OTU184	Aureimonas
OTU185	Aureispira
OTU186	Avibacterium
OTU187	Azoarcus
OTU188	Azonexus
OTU189	Azospirillum
OTU190	Bacillus
OTU191	Bacteriovorax
OTU192	Bacteroides
OTU193	Bactoderma
OTU194	Balneatrix
OTU195	Bariatricus
OTU196	Barnesiella
OTU197	Bartonella
OTU198	Basfia
OTU199	Basilea
OTU200	Bauldia
OTU201	Bavariicoccus
OTU202	Beduini
OTU203	Bernardetia
OTU204	Bhargavaea
OTU205	Bifidobacterium
OTU206	Biostraticola
OTU207	Bisgaardia
OTU208	Bizionia
OTU209	Blastochloris
OTU210	Blautia
OTU211	Bombella
OTU212	Bordetella
OTU213	Borrelia
OTU214	Borreliella
OTU215	Bowmanella
OTU216	Brachybacterium
OTU217	Brachyspira
OTU218	Brackiella
OTU219	Bradyrhizobium
OTU220	Branchiibius
OTU221	Brasilonema
OTU222	Brassicibacter
OTU223	Brenneria
OTU224	Brevibacillus
OTU225	Brevibacterium
OTU226	Brevitalea
OTU227	Brevundimonas
OTU228	Breznakia
OTU229	Brochothrix
OTU230	Brooklawnia
OTU231	Brucella
OTU232	Brumimicrobium
OTU233	Bryobacter
OTU234	Buchananella
OTU235	Budvicia
OTU236	Bulleidia
OTU237	Burkholderia
OTU238	Buttiauxella
OTU239	Butyricicoccus
OTU240	Butyricimonas
OTU241	Butyrivibrio
OTU242	Caballeronia
OTU243	Caecibacter
OTU244	Caecibacterium
OTU245	Caedibacter
OTU246	Caedimonas
OTU247	Caenispirillum
OTU248	Caldalkalibacillus
OTU249	Caldanaerobacter
OTU250	Caldanaerobius
OTU251	Caldicellulosiruptor
OTU252	Caldicoprobacter
OTU253	Caldilinea
OTU254	Caldinitratiruptor
OTU255	Caldisalinibacter
OTU256	Caldisericum
OTU257	Calditerricola
OTU258	Calditerrivibrio
OTU259	Caloramator
OTU260	Caloranaerobacter
OTU261	Caloribacterium
OTU262	Calorithrix
OTU263	Calothrix
OTU264	Camelimonas
OTU265	Caminicella
OTU266	Campylobacter
OTU267	Canibacter
OTU268	Capnocytophaga
OTU269	Caproiciproducens
OTU270	Carboxydocella
OTU271	Carboxydothermus
OTU272	Carboxylicivirga
OTU273	Cardiobacterium
OTU274	Carnimonas
OTU275	Carnobacterium
OTU276	Caryophanon
OTU277	Casaltella
OTU278	Catellicoccus
OTU279	Catenibacterium
OTU280	Catenisphaera
OTU281	Catenococcus
OTU282	Catenovulum
OTU283	Catenulispora
OTU284	Catonella
OTU285	Caulobacter
OTU286	Cavicella
OTU287	Cecembia
OTU288	Cedecea
OTU289	Celeribacter
OTU290	Celerinatantimonas
OTU291	Cellulomonas
OTU292	Cellulophaga
OTU293	Cellulosilyticum
OTU294	Cellvibrio
OTU295	Cerasibacillus
OTU296	Cerasicoccus
OTU297	Cesiribacter
OTU298	Chania
OTU299	Chelativorans
OTU300	Chelatococcus
OTU301	Chelonobacter
OTU302	Chengkuizengella
OTU303	Chitinimonas
OTU304	Chitinispirillum
OTU305	Chitinivibrio
OTU306	Chitinophaga
OTU307	Chlamydia
OTU308	Chlorobaculum
OTU309	Christensenella
OTU310	Chromobacterium
OTU311	Chroococcidiopsis
OTU312	Chryseobacterium
OTU313	Chryseolinea
OTU314	Chryseomicrobium
OTU315	Chrysiogenes
OTU316	Chthonobacter
OTU317	Chujaibacter
OTU318	Chungangia
OTU319	Ciceribacter
OTU320	Citricoccus
OTU321	Citrobacter
OTU322	Clavibacter
OTU323	Cloacibacillus
OTU324	Clostridiisalibacter
OTU325	Clostridioides
OTU326	Clostridium
OTU327	Cnuella
OTU328	Coenonia
OTU329	Coetzeea
OTU330	Cohaesibacter
OTU331	Cohnella
OTU332	Colibacter
OTU333	Colidextribacter
OTU334	Collinsella
OTU335	Colwellia
OTU336	Comamonas
OTU337	Companilactobacillus
OTU338	Compostibacter
OTU339	Conchiformibius
OTU340	Conexibacter
OTU341	Confluentibacter
OTU342	Convivina
OTU343	Coprobacillus
OTU344	Coprobacter
OTU345	Coprococcus
OTU346	Coprothermobacter
OTU347	Coraliomargarita
OTU348	Coriobacterium
OTU349	Corticicoccus
OTU350	Corynebacterium
OTU351	Cosenzaea
OTU352	Crassaminicella
OTU353	Crenotalea
OTU354	Criblamydia
OTU355	Cricetibacter
OTU356	Croceifilum
OTU357	Croceivirga
OTU358	Crocinitomix
OTU359	Cronbergia
OTU360	Cronobacter
OTU361	Cryobacterium
OTU362	Cryptanaerobacter
OTU363	Cryptobacterium
OTU364	Culturomica
OTU365	Cumulibacter
OTU366	Cuneatibacter
OTU367	Cupriavidus
OTU368	Curvibacter
OTU369	Cyanobacterium
OTU370	Cyanobium
OTU371	Cyclobacterium
OTU372	Cylindrospermum
OTU373	Cysteiniphilum
OTU374	Cytobacillus
OTU375	Cytophaga
OTU376	Dactylococcopsis
OTU377	Dactylosporangium
OTU378	Deferribacter
OTU379	Defluviicoccus
OTU380	Defluviitalea
OTU381	Dehalobacter
OTU382	Dehalococcoides
OTU383	Dehalogenimonas
OTU384	Deinococcus
OTU385	Dendrosporobacter
OTU386	Denitrobacterium
OTU387	Dermabacter
OTU388	Desemzia
OTU389	Desertibacter
OTU390	Desmospora
OTU391	Desnuesiella
OTU392	Desulfallas
OTU393	Desulfatibacillum
OTU394	Desulfitibacter
OTU395	Desulfitispora
OTU396	Desulfitobacterium
OTU397	Desulfobacca
OTU398	Desulfobacterium
OTU399	Desulfobaculum
OTU400	Desulfobotulus
OTU401	Desulfobulbus
OTU402	Desulfococcus
OTU403	Desulfocucumis
OTU404	Desulfocurvibacter
OTU405	Desulfocurvus
OTU406	Desulfofaba
OTU407	Desulfofarcimen
OTU408	Desulfofundulus
OTU409	Desulfohalobium
OTU410	Desulfohalotomaculum
OTU411	Desulfohalovibrio
OTU412	Desulfoluna
OTU413	Desulfomicrobium
OTU414	Desulfomonile
OTU415	Desulfonatronospira
OTU416	Desulfonatronovibrio
OTU417	Desulfonatronum
OTU418	Desulfonauticus
OTU419	Desulfonema
OTU420	Desulfonispora
OTU421	Desulfoplanes
OTU422	Desulforhopalus
OTU423	Desulfosarcina
OTU424	Desulfosporosinus
OTU425	Desulfotignum
OTU426	Desulfotomaculum
OTU427	Desulfovibrio
OTU428	Desulfurella
OTU429	Desulfuribacillus
OTU430	Desulfurispirillum
OTU431	Desulfurivibrio
OTU432	Desulfurobacterium
OTU433	Desulfuromonas
OTU434	Desulfuromusa
OTU435	Dethiobacter
OTU436	Dethiosulfatarculus
OTU437	Dethiosulfatibacter
OTU438	Dethiosulfovibrio
OTU439	Devosia
OTU440	Dialister
OTU441	Dichelobacter
OTU442	Dichotomicrobium
OTU443	Dickeya
OTU444	Dictyobacter
OTU445	Dielma
OTU446	Dietzia
OTU447	Dinghuibacter
OTU448	Dokdonia
OTU449	Dolosicoccus
OTU450	Dolosigranulum
OTU451	Domibacillus
OTU452	Dongia
OTU453	Dorea
OTU454	Draconibacterium
OTU455	Drancourtella
OTU456	Dubosiella
OTU457	Duganella
OTU458	Duodenibacillus
OTU459	Dyadobacter
OTU460	Dyella
OTU461	Dysgonomonas
OTU462	Echinicola
OTU463	Ectobacillus
OTU464	Ectothiorhodospira
OTU465	Edaphobacter
OTU466	Edaphobaculum
OTU467	Edwardsiella
OTU468	Effusibacillus
OTU469	Eggerthella
OTU470	Eggerthia
OTU471	Egibacter
OTU472	Ehrlichia
OTU473	Eisenbergiella
OTU474	Eisenibacter
OTU475	Ekhidna
OTU476	Elizabethkingia
OTU477	Elusimicrobium
OTU478	Emcibacter
OTU479	Emergencia
OTU480	Empedobacter
OTU481	Emticicia
OTU482	Endomicrobium
OTU483	Endozoicomonas
OTU484	Enorma
OTU485	Enteractinococcus
OTU486	Enterobacillus
OTU487	Enterobacter
OTU488	Enterocloster
OTU489	Enterococcus
OTU490	Enterorhabdus
OTU491	Enterovirga
OTU492	Entomohabitans
OTU493	Entomoplasma
OTU494	Ercella
OTU495	Erwinia
OTU496	Erysipelatoclostridium
OTU497	Erysipelothrix
OTU498	Erythrobacter
OTU499	Escherichia
OTU500	Ethanoligenens
OTU501	Eubacterium
OTU502	Ewingella
OTU503	Exiguobacterium
OTU504	Exilispira
OTU505	Extibacter
OTU506	Ezakiella
OTU507	Facklamia
OTU508	Faecalibacterium
OTU509	Faecalibaculum
OTU510	Faecalicatena
OTU511	Faecalicoccus
OTU512	Faecalimonas
OTU513	Faecalitalea
OTU514	Falcatimonas
OTU515	Falsiporphyromonas
OTU516	Fangia
OTU517	Fastidiosibacter
OTU518	Fastidiosipila
OTU519	Fenollaria
OTU520	Fermentibacillus
OTU521	Ferrimonas
OTU522	Ferruginibacter
OTU523	Fervidicella
OTU524	Fervidobacterium
OTU525	Fibrobacter
OTU526	Fictibacillus
OTU527	Filifactor
OTU528	Filobacterium
OTU529	Filomicrobium
OTU530	Finegoldia
OTU531	Fischerella
OTU532	Flammeovirga
OTU533	Flaviaesturariibacter
OTU534	Flaviflexus
OTU535	Flavimarina
OTU536	Flavobacterium
OTU537	Flavonifractor
OTU538	Flexibacter
OTU539	Flexilinea
OTU540	Flintibacter
OTU541	Foliisarcina
OTU542	Fontibacillus
OTU543	Fonticella
OTU544	Fournierella
OTU545	Francisella
OTU546	Franconibacter
OTU547	Frankia
OTU548	Frateuria
OTU549	Frisingicoccus
OTU550	Frondibacter
OTU551	Fructilactobacillus
OTU552	Fructobacillus
OTU553	Fuchsiella
OTU554	Fucophilus
OTU555	Fulvitalea
OTU556	Fusibacter
OTU557	Fusicatenibacter
OTU558	Fusobacterium
OTU559	Gabonia
OTU560	Gabonibacter
OTU561	Gaiella
OTU562	Gallaecimonas
OTU563	Gallicola
OTU564	Galliscardovia
OTU565	Garciella
OTU566	Gardnerella
OTU567	Garicola
OTU568	Garritya
OTU569	Gelidibacter
OTU570	Gelria
OTU571	Gemella
OTU572	Geminicoccus
OTU573	Gemmatimonas
OTU574	Gemmiger
OTU575	Geoalkalibacter
OTU576	Geobacillus
OTU577	Geobacter
OTU578	Geodermatophilus
OTU579	Geofilum
OTU580	Geomicrobium
OTU581	Georgenia
OTU582	Geosporobacter
OTU583	Geotalea
OTU584	Geothermobacter
OTU585	Geothermomicrobium
OTU586	Geothrix
OTU587	Geotoga
OTU588	Geovibrio
OTU589	Gibbsiella
OTU590	Gilliamella
OTU591	Gillisia
OTU592	Gilvimarinus
OTU593	Glaciecola
OTU594	Glaciihabitans
OTU595	Glaciimonas
OTU596	Gloeobacter
OTU597	Gluconacetobacter
OTU598	Gluconobacter
OTU599	Glutamicibacter
OTU600	Glycomyces
OTU601	Gordonia
OTU602	Gordonibacter
OTU603	Gorillibacterium
OTU604	Gottschalkia
OTU605	Gracilibacillus
OTU606	Gracilibacter
OTU607	Gracilimonas
OTU608	Granulibacter
OTU609	Granulicatella
OTU610	Granulicella
OTU611	Granulicoccus
OTU612	Granulosicoccus
OTU613	Guggenheimella
OTU614	Gulbenkiania
OTU615	Gulosibacter
OTU616	Haematomicrobium
OTU617	Haemophilus
OTU618	Hafnia
OTU619	Halalkalibacillus
OTU620	Halanaerobacter
OTU621	Halanaerobium
OTU622	Halarsenatibacter
OTU623	Haliangium
OTU624	Haloactinopolyspora
OTU625	Haloactinospora
OTU626	Halobacillus
OTU627	Halobacteriovorax
OTU628	Halobacteroides
OTU629	Halocella
OTU630	Halodesulfovibrio
OTU631	Halofilum
OTU632	Haloimpatiens
OTU633	Halomonas
OTU634	Halonatronum
OTU635	Halopeptonella
OTU636	Haloplasma
OTU637	Halorhodospira
OTU638	Halotalea
OTU639	Halothermothrix
OTU640	Haoranjiania
OTU641	Harryflintia
OTU642	Hathewaya
OTU643	Helcococcus
OTU644	Helicobacter
OTU645	Heliobacillus
OTU646	Heliobacterium
OTU647	Heliophilum
OTU648	Heliorestis
OTU649	Henriciella
OTU650	Herbaspirillum
OTU651	Herbidospora
OTU652	Herbihabitans
OTU653	Herbinix
OTU654	Hespellia
OTU655	Hippea
OTU656	Histophilus
OTU657	Hoeflea
OTU658	Holdemanella
OTU659	Holdemania
OTU660	Holophaga
OTU661	Homoserinibacter
OTU662	Howardella
OTU663	Huakuichenia
OTU664	Hugenholtzia
OTU665	Hungatella
OTU666	Hydrogenibacillus
OTU667	Hydrogenimonas
OTU668	Hydrogenispora
OTU669	Hydrogenoanaerobacterium
OTU670	Hydrogenobaculum
OTU671	Hydrogenophaga
OTU672	Hydrogenophilus
OTU673	Hydrotalea
OTU674	Hymenobacter
OTU675	Hyphomicrobium
OTU676	Hypnocyclicus
OTU677	Hyunsoonleella
OTU678	Ichthyobacterium
OTU679	Idiomarina
OTU680	Ignatzschineria
OTU681	Ignavibacterium
OTU682	Ihubacter
OTU683	Ileibacterium
OTU684	Ilyobacter
OTU685	Imperialibacter
OTU686	Imtechella
OTU687	Inmirania
OTU688	Insolitispirillum
OTU689	Intestinibacillus
OTU690	Intestinibacter
OTU691	Intestinimonas
OTU692	Intrasporangium
OTU693	Irregularibacter
OTU694	Isobaculum
OTU695	Izhakiella
OTU696	Jahnella
OTU697	Jannaschia
OTU698	Jeotgalibacillus
OTU699	Jeotgalicoccus
OTU700	Johnsonella
OTU701	Jonquetella
OTU702	Kallipyga
OTU703	Kandleria
OTU704	Kangiella
OTU705	Keratinibaculum
OTU706	Kerstersia
OTU707	Kiloniella
OTU708	Kineococcus
OTU709	Kineosporia
OTU710	Kineothrix
OTU711	Kistimonas
OTU712	Kitasatospora
OTU713	Klebsiella
OTU714	Klenkia
OTU715	Kluyvera
OTU716	Kocuria
OTU717	Kordiimonas
OTU718	Kosakonia
OTU719	Kosmotoga
OTU720	Kroppenstedtia
OTU721	Kurthia
OTU722	Kytococcus
OTU723	Labedella
OTU724	Labilibacter
OTU725	Labilithrix
OTU726	Labrenzia
OTU727	Labrys
OTU728	Laceyella
OTU729	Lachnoanaerobaculum
OTU730	Lachnobacterium
OTU731	Lachnoclostridium
OTU732	Lachnospira
OTU733	Lachnotalea
OTU734	Lacibacterium
OTU735	Lacihabitans
OTU736	Lacrimispora
OTU737	Lacticaseibacillus
OTU738	Lacticigenium
OTU739	Lactiplantibacillus
OTU740	Lactivibrio
OTU741	Lactobacillus
OTU742	Lactococcus
OTU743	Lactonifactor
OTU744	Lactovum
OTU745	Lacunisphaera
OTU746	Lampropedia
OTU747	Lancefieldella
OTU748	Larkinella
OTU749	Lautropia
OTU750	Lawsonella
OTU751	Leadbetterella
OTU752	Leclercia
OTU753	Leeia
OTU754	Leeuwenhoekiella
OTU755	Legionella
OTU756	Lelliottia
OTU757	Leminorella
OTU758	Lentibacillus
OTU759	Lentilactobacillus
OTU760	Lentilitoribacter
OTU761	Lentimicrobium
OTU762	Lentisphaera
OTU763	Lentzea
OTU764	Leptolinea
OTU765	Leptospira
OTU766	Leptotrichia
OTU767	Leucobacter
OTU768	Leuconostoc
OTU769	Leucothrix
OTU770	Levyella
OTU771	Lewinella
OTU772	Liberibacter
OTU773	Ligilactobacillus
OTU774	Lihuaxuella
OTU775	Limibacter
OTU776	Limibaculum
OTU777	Limimaricola
OTU778	Limimonas
OTU779	Limnochorda
OTU780	Limosilactobacillus
OTU781	Lipingzhangella
OTU782	Liquorilactobacillus
OTU783	Listeria
OTU784	Litoribacillus
OTU785	Litoribrevibacter
OTU786	Litorilinea
OTU787	Litorimonas
OTU788	Loigolactobacillus
OTU789	Longibacter
OTU790	Longibaculum
OTU791	Longicatena
OTU792	Longilinea
OTU793	Longimicrobium
OTU794	Longimonas
OTU795	Lonsdalea
OTU796	Luminiphilus
OTU797	Lunatimonas
OTU798	Lutaonella
OTU799	Lutibacter
OTU800	Lutispora
OTU801	Lyngbya
OTU802	Lysinibacillus
OTU803	Lysinimonas
OTU804	Lysobacter
OTU805	Macellibacteroides
OTU806	Macrococcus
OTU807	Macromonas
OTU808	Mageeibacillus
OTU809	Magnetococcus
OTU810	Magnetospirillum
OTU811	Magnetovibrio
OTU812	Mahella
OTU813	Mailhella
OTU814	Maledivibacter
OTU815	Mangrovibacter
OTU816	Mangroviflexus
OTU817	Mangrovitalea
OTU818	Mannheimia
OTU819	Maribacter
OTU820	Marichromatium
OTU821	Maricurvus
OTU822	Maridesulfovibrio
OTU823	Marinicella
OTU824	Marinicrinis
OTU825	Marinilabilia
OTU826	Marinilactibacillus
OTU827	Marinimicrobium
OTU828	Marininema
OTU829	Mariniphaga
OTU830	Mariniradius
OTU831	Marinisporobacter
OTU832	Marinithermofilum
OTU833	Marinithermus
OTU834	Marinitoga
OTU835	Marinobacter
OTU836	Marinobacterium
OTU837	Marinomonas
OTU838	Marinospirillum
OTU839	Mariprofundus
OTU840	Maritalea
OTU841	Marivibrio
OTU842	Marivirga
OTU843	Marseilla
OTU844	Marvinbryantia
OTU845	Massilia
OTU846	Massilibacterium
OTU847	Massilimicrobiota
OTU848	Massiliprevotella
OTU849	Mechercharimyces
OTU850	Mediterranea
OTU851	Mediterraneibacter
OTU852	Megamonas
OTU853	Megasphaera
OTU854	Melghiribacillus
OTU855	Melghirimyces
OTU856	Melioribacter
OTU857	Melissococcus
OTU858	Membranicola
OTU859	Meniscus
OTU860	Merdimonas
OTU861	Mesoaciditoga
OTU862	Mesomycoplasma
OTU863	Mesonia
OTU864	Mesoplasma
OTU865	Metabacillus
OTU866	Metakosakonia
OTU867	Metallibacterium
OTU868	Metallosphaera
OTU869	Metaprevotella
OTU870	Methanobacterium
OTU871	Methanoculleus
OTU872	Methylarcula
OTU873	Methylobacillus
OTU874	Methylobacter
OTU875	Methylobacterium
OTU876	Methylocaldum
OTU877	Methylocella
OTU878	Methylococcus
OTU879	Methylomarinovum
OTU880	Methylomicrobium
OTU881	Methylomonas
OTU882	Methylomusa
OTU883	Methylophaga
OTU884	Methylopila
OTU885	Methylorubrum
OTU886	Methylosphaera
OTU887	Microaerobacter
OTU888	Microbacter
OTU889	Microbacterium
OTU890	Micrococcus
OTU891	Microlunatus
OTU892	Micromonospora
OTU893	Micropruina
OTU894	Microterricola
OTU895	Microvirga
OTU896	Millionella
OTU897	Mitsuokella
OTU898	Mixta
OTU899	Mizugakiibacter
OTU900	Mobilisporobacter
OTU901	Mobilitalea
OTU902	Modestobacter
OTU903	Modicisalibacter
OTU904	Moellerella
OTU905	Mogibacterium
OTU906	Monoglobus
OTU907	Moorella
OTU908	Moraxella
OTU909	Mordavella
OTU910	Moryella
OTU911	Motilibacter
OTU912	Mucilaginibacter
OTU913	Mucinivorans
OTU914	Murdochiella
OTU915	Muribaculum
OTU916	Muricauda
OTU917	Muricomes
OTU918	Murimonas
OTU919	Myceligenerans
OTU920	Mycetocola
OTU921	Mycobacterium
OTU922	Mycolicibacter
OTU923	Mycolicibacterium
OTU924	Mycoplasma
OTU925	Mycoplasmopsis
OTU926	Myroides
OTU927	Naasia
OTU928	Nakamurella
OTU929	Nannocystis
OTU930	Natranaerobius
OTU931	Natranaerovirga
OTU932	Natronincola
OTU933	Natronoflexus
OTU934	Natronospira
OTU935	Naumannella
OTU936	Nautilia
OTU937	Necropsobacter
OTU938	Negadavirga
OTU939	Negativibacillus
OTU940	Negativicoccus
OTU941	Neglecta
OTU942	Neglectibacter
OTU943	Neiella
OTU944	Neisseria
OTU945	Nemorincola
OTU946	Neobacillus
OTU947	Neosynechococcus
OTU948	Neptuniibacter
OTU949	Nesterenkonia
OTU950	Nevskia
OTU951	Niabella
OTU952	Niastella
OTU953	Nibribacter
OTU954	Nisaea
OTU955	Nissabacter
OTU956	Nitratireductor
OTU957	Nitratiruptor
OTU958	Nitrincola
OTU959	Nitrobacter
OTU960	Nitrosococcus
OTU961	Nitrosomonas
OTU962	Nitrospina
OTU963	Niveibacterium
OTU964	Nocardia
OTU965	Nocardioides
OTU966	Nocardiopsis
OTU967	Nonlabens
OTU968	Nonomuraea
OTU969	Nordella
OTU970	Nosocomiicoccus
OTU971	Nostoc
OTU972	Notoacmeibacter
OTU973	Novibacillus
OTU974	Noviherbaspirillum
OTU975	Novosphingobium
OTU976	Nubsella
OTU977	Numidum
OTU978	Obesumbacterium
OTU979	Occallatibacter
OTU980	Occidentia
OTU981	Oceanibacterium
OTU982	Oceanibaculum
OTU983	Oceanicella
OTU984	Oceanicoccus
OTU985	Oceanidesulfovibrio
OTU986	Oceanirhabdus
OTU987	Oceanisphaera
OTU988	Oceanispirochaeta
OTU989	Oceanobacillus
OTU990	Oceanobacter
OTU991	Oceanococcus
OTU992	Oceanotoga
OTU993	Odoribacter
OTU994	Oenococcus
OTU995	Ohtaekwangia
OTU996	Olegusella
OTU997	Oleibacter
OTU998	Oleiphilus
OTU999	Oligella
OTU1000	Oligoflexus
OTU1001	Oligosphaera
OTU1002	Olivibacter
OTU1003	Olsenella
OTU1004	Opitutus
OTU1005	Orbus
OTU1006	Orenia
OTU1007	Oribacterium
OTU1008	Ornithinibacillus
OTU1009	Ornithinimicrobium
OTU1010	Oryzihumus
OTU1011	Oscillatoria
OTU1012	Oscillibacter
OTU1013	Owenweeksia
OTU1014	Oxalicibacterium
OTU1015	Oxalobacter
OTU1016	Oxalophagus
OTU1017	Oxobacter
OTU1018	Paenibacillus
OTU1019	Paeniclostridium
OTU1020	Paeniglutamicibacter
OTU1021	Paenisporosarcina
OTU1022	Palaeococcus
OTU1023	Paludibacter
OTU1024	Paludibaculum
OTU1025	Paludicola
OTU1026	Paludifilum
OTU1027	Paludisphaera
OTU1028	Pantoea
OTU1029	Papillibacter
OTU1030	Parabacteroides
OTU1031	Paraburkholderia
OTU1032	Paracandidimonas
OTU1033	Paracholeplasma
OTU1034	Paraclostridium
OTU1035	Paracoccus
OTU1036	Paraeggerthella
OTU1037	Parafannyhessea
OTU1038	Paraferrimonas
OTU1039	Parafilimonas
OTU1040	Parageobacillus
OTU1041	Paraglaciecola
OTU1042	Paraherbaspirillum
OTU1043	Parahymenobacter
OTU1044	Paraliobacillus
OTU1045	Paralkalibacillus
OTU1046	Paramaledivibacter
OTU1047	Paramoritella
OTU1048	Parapedobacter
OTU1049	Paraphotobacterium
OTU1050	Paraprevotella
OTU1051	Pararheinheimera
OTU1052	Pararhodospirillum
OTU1053	Parasaccharibacter
OTU1054	Parasporobacterium
OTU1055	Parasutterella
OTU1056	Parolsenella
OTU1057	Parvibacter
OTU1058	Parvimonas
OTU1059	Pasteurella
OTU1060	Paucilactobacillus
OTU1061	Pectinatus
OTU1062	Pectobacterium
OTU1063	Pediococcus
OTU1064	Pedobacter
OTU1065	Pelagicoccus
OTU1066	Pelagimonas
OTU1067	Pelagirhabdus
OTU1068	Pelobacter
OTU1069	Pelobium
OTU1070	Pelodictyon
OTU1071	Pelolinea
OTU1072	Pelosinus
OTU1073	Pelospora
OTU1074	Pelotomaculum
OTU1075	Peptoanaerobacter
OTU1076	Peptoclostridium
OTU1077	Peptococcus
OTU1078	Peptoniphilus
OTU1079	Peptostreptococcus
OTU1080	Perlucidibaca
OTU1081	Permianibacter
OTU1082	Persephonella
OTU1083	Persicirhabdus
OTU1084	Persicitalea
OTU1085	Petrimonas
OTU1086	Petrothermobacter
OTU1087	Phaeobacter
OTU1088	Phaeocystidibacter
OTU1089	Phascolarctobacterium
OTU1090	Phaseolibacter
OTU1091	Phenylobacterium
OTU1092	Phocaeicola
OTU1093	Phocea
OTU1094	Phorcysia
OTU1095	Photobacterium
OTU1096	Photorhabdus
OTU1097	Phreatobacter
OTU1098	Phycicoccus
OTU1099	Phyllonema
OTU1100	Phytobacter
OTU1101	Phytomonospora
OTU1102	Pigmentiphaga
OTU1103	Pilibacter
OTU1104	Planctopirus
OTU1105	Planifilum
OTU1106	Planococcus
OTU1107	Planomicrobium
OTU1108	Pleomorphomonas
OTU1109	Plesiomonas
OTU1110	Pluralibacter
OTU1111	Polaribacter
OTU1112	Polaromonas
OTU1113	Polycladomyces
OTU1114	Polycyclovorans
OTU1115	Polynucleobacter
OTU1116	Pontibacillus
OTU1117	Pontibacter
OTU1118	Porphyrobacter
OTU1119	Porphyromonas
OTU1120	Porticoccus
OTU1121	Potamolinea
OTU1122	Povalibacter
OTU1123	Pragia
OTU1124	Prevotella
OTU1125	Prevotellamassilia
OTU1126	Prochlorothrix
OTU1127	Prolixibacter
OTU1128	Promicromonospora
OTU1129	Propionibacterium
OTU1130	Propioniferax
OTU1131	Propionimicrobium
OTU1132	Propionispira
OTU1133	Propionispora
OTU1134	Prosthecobacter
OTU1135	Prosthecomicrobium
OTU1136	Proteiniborus
OTU1137	Proteiniclasticum
OTU1138	Proteiniphilum
OTU1139	Proteinivorax
OTU1140	Proteocatella
OTU1141	Proteus
OTU1142	Providencia
OTU1143	Pseudarthrobacter
OTU1144	Pseudenhygromyxa
OTU1145	Pseudescherichia
OTU1146	Pseudoalteromonas
OTU1147	Pseudobacteroides
OTU1148	Pseudobowmanella
OTU1149	Pseudobutyrivibrio
OTU1150	Pseudochelatococcus
OTU1151	Pseudocitrobacter
OTU1152	Pseudoclavibacter
OTU1153	Pseudoclostridium
OTU1154	Pseudodesulfovibrio
OTU1155	Pseudoduganella
OTU1156	Pseudoflavonifractor
OTU1157	Pseudoglutamicibacter
OTU1158	Pseudohaliea
OTU1159	Pseudolabrys
OTU1160	Pseudomaribius
OTU1161	Pseudomonas
OTU1162	Pseudonocardia
OTU1163	Pseudopedobacter
OTU1164	Pseudoramibacter
OTU1165	Pseudorhodobacter
OTU1166	Pseudosphingobacterium
OTU1167	Pseudothermotoga
OTU1168	Pseudovibrio
OTU1169	Pseudoxanthomonas
OTU1170	Psychrobacillus
OTU1171	Psychrobacter
OTU1172	Psychroflexus
OTU1173	Psychromonas
OTU1174	Psychrosinus
OTU1175	Psychrosphaera
OTU1176	Pullulanibacillus
OTU1177	Puniceicoccus
OTU1178	Pyramidobacter
OTU1179	Quisquiliibacterium
OTU1180	Rahnella
OTU1181	Raineyella
OTU1182	Ralstonia
OTU1183	Ramlibacter
OTU1184	Raoultella
OTU1185	Raoultibacter
OTU1186	Rapidithrix
OTU1187	Rarobacter
OTU1188	Rathayibacter
OTU1189	Rectinema
OTU1190	Reichenbachiella
OTU1191	Reinekea
OTU1192	Reyranella
OTU1193	Rhabdanaerobium
OTU1194	Rheinheimera
OTU1195	Rhizobium
OTU1196	Rhodanobacter
OTU1197	Rhodococcus
OTU1198	Rhodomicrobium
OTU1199	Rhodoplanes
OTU1200	Rhodopseudomonas
OTU1201	Rhodospirillum
OTU1202	Rhodothalassium
OTU1203	Rhodothermus
OTU1204	Rhodovulum
OTU1205	Rickettsia
OTU1206	Rikenella
OTU1207	Risungbinella
OTU1208	Robertmurraya
OTU1209	Robinsoniella
OTU1210	Rodentibacter
OTU1211	Romboutsia
OTU1212	Roseburia
OTU1213	Roseibacillus
OTU1214	Roseibium
OTU1215	Roseimarinus
OTU1216	Roseisolibacter
OTU1217	Roseitalea
OTU1218	Roseivirga
OTU1219	Roseivivax
OTU1220	Rosenbergiella
OTU1221	Roseococcus
OTU1222	Roseomonas
OTU1223	Roseospira
OTU1224	Roseospirillum
OTU1225	Roseovarius
OTU1226	Rouxiella
OTU1227	Ruania
OTU1228	Rubellimicrobium
OTU1229	Rubidibacter
OTU1230	Rubritalea
OTU1231	Rubrobacter
OTU1232	Rufibacter
OTU1233	Ruficoccus
OTU1234	Ruminiclostridium
OTU1235	Ruminococcus
OTU1236	Rummeliibacillus
OTU1237	Runella
OTU1238	Rurimicrobium
OTU1239	Ruthenibacterium
OTU1240	Saccharedens
OTU1241	Saccharibacillus
OTU1242	Saccharicrinis
OTU1243	Saccharococcus
OTU1244	Saccharofermentans
OTU1245	Saccharomonospora
OTU1246	Saccharothrix
OTU1247	Salegentibacter
OTU1248	Salibacterium
OTU1249	Salicola
OTU1250	Salidesulfovibrio
OTU1251	Salimesophilobacter
OTU1252	Salimicrobium
OTU1253	Salinarimonas
OTU1254	Salinibacillus
OTU1255	Salinicoccus
OTU1256	Salinimonas
OTU1257	Salinisphaera
OTU1258	Salinispira
OTU1259	Salinispirillum
OTU1260	Salinithrix
OTU1261	Salinivenus
OTU1262	Salinivibrio
OTU1263	Salinivirga
OTU1264	Salipiger
OTU1265	Salmonella
OTU1266	Salsuginibacillus
OTU1267	Salsuginimonas
OTU1268	Samsonia
OTU1269	Sandaracinus
OTU1270	Sandarakinorhabdus
OTU1271	Scardovia
OTU1272	Schaalia
OTU1273	Schlegelella
OTU1274	Schwartzia
OTU1275	Sebaldella
OTU1276	Secundilactobacillus
OTU1277	Sedimentibacter
OTU1278	Sediminispirochaeta
OTU1279	Sediminitomix
OTU1280	Segniliparus
OTU1281	Selenihalanaerobacter
OTU1282	Selenomonas
OTU1283	Sellimonas
OTU1284	Senegalia
OTU1285	Senegalimassilia
OTU1286	Serpentinicella
OTU1287	Serratia
OTU1288	Sharpea
OTU1289	Shewanella
OTU1290	Shigella
OTU1291	Shimwellia
OTU1292	Shinella
OTU1293	Shuttleworthia
OTU1294	Siccationidurans
OTU1295	Siccibacter
OTU1296	Siccirubricoccus
OTU1297	Silicimonas
OTU1298	Silvanigrella
OTU1299	Silvibacterium
OTU1300	Siminovitchia
OTU1301	Sinobaca
OTU1302	Sinobacterium
OTU1303	Sinomicrobium
OTU1304	Sinomonas
OTU1305	Sinorhizobium
OTU1306	Sinosporangium
OTU1307	Siphonobacter
OTU1308	Skermanella
OTU1309	Slackia
OTU1310	Sneathia
OTU1311	Sneathiella
OTU1312	Soehngenia
OTU1313	Solibacillus
OTU1314	Solimonas
OTU1315	Solirubrobacter
OTU1316	Solobacterium
OTU1317	Sphaerisporangium
OTU1318	Sphaerochaeta
OTU1319	Sphingoaurantiacus
OTU1320	Sphingobacterium
OTU1321	Sphingobium
OTU1322	Sphingomicrobium
OTU1323	Sphingomonas
OTU1324	Sphingorhabdus
OTU1325	Spiribacter
OTU1326	Spirillum
OTU1327	Spirochaeta
OTU1328	Spiroplasma
OTU1329	Spirosoma
OTU1330	Spongiibacter
OTU1331	Sporacetigenium
OTU1332	Sporanaerobacter
OTU1333	Sporobacter
OTU1334	Sporobacterium
OTU1335	Sporohalobacter
OTU1336	Sporolactobacillus
OTU1337	Sporolituus
OTU1338	Sporomusa
OTU1339	Sporosalibacterium
OTU1340	Sporosarcina
OTU1341	Sporotomaculum
OTU1342	Stackebrandtia
OTU1343	Stakelama
OTU1344	Stanieria
OTU1345	Staphylococcus
OTU1346	Stappia
OTU1347	Stenotrophobacter
OTU1348	Sterolibacterium
OTU1349	Stomatobaculum
OTU1350	Streptobacillus
OTU1351	Streptococcus
OTU1352	Streptomyces
OTU1353	Streptosporangium
OTU1354	Subdoligranulum
OTU1355	Succinatimonas
OTU1356	Succiniclasticum
OTU1357	Succinimonas
OTU1358	Succinispira
OTU1359	Succinivibrio
OTU1360	Sulfitobacter
OTU1361	Sulfobacillus
OTU1362	Sulfophobococcus
OTU1363	Sulfurihydrogenibium
OTU1364	Sulfurimonas
OTU1365	Sulfurirhabdus
OTU1366	Sulfurivermis
OTU1367	Sulfurospirillum
OTU1368	Sulfurovum
OTU1369	Sutterella
OTU1370	Suttonella
OTU1371	Swionibacillus
OTU1372	Symbiobacterium
OTU1373	Synechococcus
OTU1374	Synergistes
OTU1375	Syntrophaceticus
OTU1376	Syntrophobotulus
OTU1377	Syntrophococcus
OTU1378	Syntrophomonas
OTU1379	Syntrophorhabdus
OTU1380	Syntrophothermus
OTU1381	Syntrophus
OTU1382	Taeania
OTU1383	Tagaea
OTU1384	Tahibacter
OTU1385	Taibaiella
OTU1386	Tangfeifania
OTU1387	Tannerella
OTU1388	Tatumella
OTU1389	Tenacibaculum
OTU1390	Tenggerimyces
OTU1391	Tepidanaerobacter
OTU1392	Tepidibacillus
OTU1393	Tepidibacter
OTU1394	Tepidicaulis
OTU1395	Tepidimicrobium
OTU1396	Tepidiphilus
OTU1397	Tepidisphaera
OTU1398	Terribacillus
OTU1399	Terrimesophilobacter
OTU1400	Terrimonas
OTU1401	Terrisporobacter
OTU1402	Tessaracoccus
OTU1403	Tetragenococcus
OTU1404	Tetrasphaera
OTU1405	Thalassiella
OTU1406	Thalassospira
OTU1407	Thalassotalea
OTU1408	Thauera
OTU1409	Thaumasiovibrio
OTU1410	Thermacetogenium
OTU1411	Thermaerobacter
OTU1412	Thermanaeromonas
OTU1413	Thermanaerothrix
OTU1414	Thermicanus
OTU1415	Thermincola
OTU1416	Thermoactinomyces
OTU1417	Thermoanaerobacter
OTU1418	Thermoanaerobacterium
OTU1419	Thermoanaerobaculum
OTU1420	Thermobacillus
OTU1421	Thermobaculum
OTU1422	Thermobrachium
OTU1423	Thermoclostridium
OTU1424	Thermococcus
OTU1425	Thermocrispum
OTU1426	Thermodesulfitimonas
OTU1427	Thermodesulfobium
OTU1428	Thermodesulfovibrio
OTU1429	Thermoflavimicrobium
OTU1430	Thermoflexus
OTU1431	Thermolithobacter
OTU1432	Thermolongibacillus
OTU1433	Thermophagus
OTU1434	Thermosediminibacter
OTU1435	Thermosinus
OTU1436	Thermosporothrix
OTU1437	Thermostaphylospora
OTU1438	Thermosyntropha
OTU1439	Thermotalea
OTU1440	Thermotomaculum
OTU1441	Thermovenabulum
OTU1442	Thermovibrio
OTU1443	Thermovirga
OTU1444	Thioalkalibacter
OTU1445	Thioalkalivibrio
OTU1446	Thiobacillus
OTU1447	Thiococcus
OTU1448	Thiohalocapsa
OTU1449	Thiohalomonas
OTU1450	Thiohalospira
OTU1451	Thiolamprovum
OTU1452	Thiolinea
OTU1453	Thiomicrorhabdus
OTU1454	Thiomonas
OTU1455	Thiophaeococcus
OTU1456	Thioprofundum
OTU1457	Thiorhodococcus
OTU1458	Thiorhodospira
OTU1459	Thiothrix
OTU1460	Thorsellia
OTU1461	Tibeticola
OTU1462	Tidjanibacter
OTU1463	Tindallia
OTU1464	Tissierella
OTU1465	Tolumonas
OTU1466	Trabulsiella
OTU1467	Tractidigestivibacter
OTU1468	Traorella
OTU1469	Treponema
OTU1470	Trichococcus
OTU1471	Trichocoleus
OTU1472	Truepera
OTU1473	Tsuneonella
OTU1474	Tumebacillus
OTU1475	Turicibacter
OTU1476	Turicimonas
OTU1477	Turneriella
OTU1478	Tyzzerella
OTU1479	Uliginosibacterium
OTU1480	Umboniibacter
OTU1481	Undibacterium
OTU1482	Ureaplasma
OTU1483	Ureibacillus
OTU1484	Urmitella
OTU1485	Ursidibacter
OTU1486	Vagococcus
OTU1487	Vallitalea
OTU1488	Vampirovibrio
OTU1489	Veillonella
OTU1490	Verrucomicrobium
OTU1491	Verrucosispora
OTU1492	Vespertiliibacter
OTU1493	Vibrio
OTU1494	Vicinamibacter
OTU1495	Vicingus
OTU1496	Victivallis
OTU1497	Virgibacillus
OTU1498	Viridibacillus
OTU1499	Vitiosangium
OTU1500	Vitreoscilla
OTU1501	Vulcanibacillus
OTU1502	Waddlia
OTU1503	Weissella
OTU1504	Wenzhouxiangella
OTU1505	Williamsia
OTU1506	Williamwhitmania
OTU1507	Woeseia
OTU1508	Wohlfahrtiimonas
OTU1509	Wukongibacter
OTU1510	Xenorhabdus
OTU1511	Xylanibacillus
OTU1512	Xylanimonas
OTU1513	Yaniella
OTU1514	Yersinia
OTU1515	Yokenella
OTU1516	Youngiibacter
OTU1517	Zeaxanthinibacter
OTU1518	Zhihengliuella
OTU1519	Zobellia
OTU1520	Zooshikella
OTU1521	Zunongwangia
OTU1522	Zymobacter
