# Supplementary material for: Preliminary Study to Understand the Role of Gut Microbiota in Coronary Slow Flow Phenomenon (CSFP)
Source: Metabolites. 2025 Jul 14;15(7):475. doi: 10.3390/metabo15070475 (PMC12298151; doi:10.3390/metabo15070475)
Supplement: Supplementary file 1 [file metabolites-15-00475-s001.zip › Order/otu_table.tsv]

con01	con02	con03	con04	dis01	dis02	dis03	dis04
OTU1	0.033	0.021	0.189	0.003	0.07	0	0	0
OTU2	0.204	1.505	0.447	0	1.503	0.756	0.101	1.032
OTU3	0	0	0.002	0	0	0	0	0
OTU4	0	0.002	0.004	0	0	0	0	0
OTU5	0	0.004	0.002	0.003	0	0	0	0
OTU6	0.02	0.03	0.014	0.007	0	0	0	0.002
OTU7	0.028	0.014	0.008	0.007	0.005	0.061	0	0
OTU8	0	0.018	0.014	0.013	0	0.024	0	0
OTU9	0.031	0.036	0.02	0.003	0	0.115	0.003	0
OTU10	0.022	0.007	0.006	0	0	0.003	0	0
OTU11	0.015	0	0.406	0.003	0	0.003	0	0
OTU12	0.002	0.002	0.008	0	0	0.003	0	0
OTU13	0	0.002	0.002	0	0	0	0	0
OTU14	0.385	0.452	0.758	0.259	0.075	0.517	0.01	0.035
OTU15	0.002	0.004	0.004	0	0	0	0	0
OTU16	22.966	32.029	12.428	2.751	33.669	2.275	7.102	1.583
OTU17	0.002	0.011	0	0	0	0	0	0
OTU18	0.004	0.004	0.002	0	0	0	0	0
OTU19	0.109	0.009	0.014	0.013	0.215	0.003	0	0
OTU20	0.004	0.002	0.008	0	0	0	0	0
OTU21	0	0.005	0.004	0	0	0	0	0
OTU22	0	0.009	0	0	0	0	0	0
OTU23	0.431	2.137	0.327	0.16	0.277	0	0.528	0.122
OTU24	0.002	0.004	0.008	0	0	0	0	0
OTU25	0.004	0	0.002	0	0	0	0	0
OTU26	0.022	0.012	0.018	0.003	0	0.006	0.003	0
OTU27	0.009	0.009	0.004	0	0	0	0	0.002
OTU28	0	0	0.002	0	0	0	0	0
OTU29	0.013	0.004	0.008	0	0.003	0	0.003	0.002
OTU30	0.011	0.007	0.01	0.003	0	0.006	0	0
OTU31	0	0	0.002	0	0	0	0	0
OTU32	0.004	0.007	0.002	0	0	0	0	0
OTU33	0.011	0.025	0.008	0.007	0.008	0.021	0	0
OTU34	0	0	0.002	0	0.003	0	0	0
OTU35	0.004	0.002	0.002	0	0	0	0	0
OTU36	0.039	0.034	0.043	0.003	0.003	0.015	0	0
OTU37	0	0.004	0.006	0	0	0	0	0
OTU38	0.004	0	0.004	0	0	0	0	0.002
OTU39	0.002	0.004	0.004	0	0	0	0	0
OTU40	0.002	0	0.002	0.003	0	0	0	0
OTU41	0.042	0.025	0.059	3.123	0.003	0.1	0.031	0.037
OTU42	0.048	0.041	0.055	0.007	0	0.006	0	0.002
OTU43	0.044	0.048	0.037	0.017	0.768	0	0	0.002
OTU44	0.009	0.002	0.01	0	0	0	0	0
OTU45	0.002	0	0	0	0	0	0	0
OTU46	0.002	0.002	0.02	0	0	0	0	0
OTU47	0	0	0.002	0	0	0	0	0
OTU48	0.022	0.025	0.033	0	0	0	0	0
OTU49	0.039	0.148	0.024	0.22	0.111	0.009	0	0.01
OTU50	0.004	0	0.006	0	0	0	0	0
OTU51	0.004	0.002	0.01	0	0	0	0	0
OTU52	0	0.002	0.004	0	0	0	0	0
OTU53	0	0.002	0	0	0	0	0	0
OTU54	0.02	0.05	0.037	0	0.003	0.003	0	0
OTU55	0.024	0.027	0.096	0.017	0.316	0.064	0.014	0.015
OTU56	0	0	0	0.003	0	0	0	0
OTU57	0.004	0	0.002	0	0	0	0	0
OTU58	0	0	0.004	0	0	0	0	0
OTU59	0.002	0.002	0.004	0	0	0	0	0
OTU60	0.018	2.536	0.106	2.727	0.01	42.833	0.084	0.129
OTU61	0.066	0.025	0.071	0.003	0.091	0	0.007	0
OTU62	1.762	0.499	0.628	0.07	0.89	0.127	0.423	0.114
OTU63	68.307	55.185	80.338	79.419	56.74	45.982	90.176	89.568
OTU64	0.002	0.007	0.014	0	0	0	0	0
OTU65	0.05	0.085	0.041	0.023	0.091	0.006	0	0
OTU66	0.004	0	0.004	0	0	0	0	0.002
OTU67	0.011	0.045	0.065	0	0.003	0.033	0.003	0.005
OTU68	0.002	0.002	0	0	0	0	0	0
OTU69	0.004	0	0.002	0	0	0	0	0
OTU70	0.004	0.009	0.002	0	0	0	0	0
OTU71	0.004	0.011	0.008	0	0	0	0	0.002
OTU72	0.002	0	0.004	0	0	0	0	0
OTU73	0.011	0.016	0.043	0	0	0.003	0	0
OTU74	0.009	0.004	0	0	0.054	0	0	0
OTU75	0	0	0.004	0	0	0	0	0
OTU76	0.002	0.002	0.002	0	0	0	0	0
OTU77	0.004	0.004	0.002	0	0	0	0	0
OTU78	0.081	0.073	0.132	0.017	0	0	0	0.002
OTU79	0	0.002	0.002	0	0	0	0	0
OTU80	0.002	0.011	0.006	0.003	0	0	0	0
OTU81	0	0.002	0	0	0	0	0	0
OTU82	0	0.002	0	0	0	0	0	0
OTU83	0	0.004	0.004	0	0	0	0	0
OTU84	0.002	0.014	0.014	0	0	0	0	0
OTU85	0	0.002	0.01	0	0	0	0	0.002
OTU86	0	0.002	0	0	0	0	0	0
OTU87	0.002	0	0.002	0	0	0	0	0
OTU88	2.644	3.083	1.559	8.368	3.182	1.885	0.489	2.815
OTU89	0.024	0.014	0.028	0.003	0	0	0	0
OTU90	0	0	0	0.003	0	0	0	0
OTU91	0.002	0.007	0.008	0.003	0	0	0	0
OTU92	0	0.007	0.002	0	0	0	0	0
OTU93	0	0.002	0.002	0.003	0	0	0	0
OTU94	0	0	0.002	0	0	0	0	0
OTU95	0.004	0.002	0.002	0.003	0	0	0	0
OTU96	0.031	0.064	0.018	0.05	0.238	0.003	0.003	0
OTU97	0.004	0.002	0.002	0.007	0	0	0	0
OTU98	0	0.004	0.002	0	0	0	0	0
OTU99	0	0	0.002	0	0	0	0	0
OTU100	0.002	0	0	0	0	0	0	0
OTU101	0.004	0.007	0.004	0	0	0.03	0	0
OTU102	0.125	0.077	0.146	0.01	0	0.021	0.003	0.002
OTU103	0.002	0.009	0.004	0	0	0	0	0
OTU104	0.013	0.011	0.008	0	0	0	0	0.002
OTU105	0	0.002	0	0	0	0	0	0
OTU106	0.059	0.03	0.077	0.007	0.01	0	0	0.002
OTU107	0.002	0.011	0.006	0	0	0	0	0
OTU108	0.011	0	0	0	0	0	0	0
OTU109	0.002	0.005	0.004	0	0	0	0	0
OTU110	0.004	0	0.004	0.003	0	0	0	0
OTU111	0.007	0.005	0.008	0.003	0	0	0	0.002
OTU112	0.004	0.002	0.002	0	0	0	0	0
OTU113	0.009	0.014	0.008	0	0	0.003	0	0
OTU114	0.002	0	0.004	0	0	0	0	0
OTU115	0.009	0.007	0.014	0	0	0	0	0
OTU116	0.028	0.025	0.024	0.003	0.003	0.027	0	0
OTU117	0	0.002	0	0	0	0	0	0
OTU118	0	0	0.006	0	0	0	0	0
OTU119	0.002	0	0	0.007	0	0	0	0
OTU120	0.007	0.004	0.004	0	0	0.012	0	0
OTU121	0.007	0.004	0.006	0	0	0.006	0	0
OTU122	0	0	0.002	0.003	0	0	0	0
OTU123	0	0.005	0.002	0	0	0	0	0.002
OTU124	0.004	0.185	0.02	0	0.003	0.057	0.003	0
OTU125	0.018	0.009	0.004	0	0	0.003	0	0
OTU126	0.002	0	0	0	0	0	0	0
OTU127	0.004	0	0.002	0	0	0	0	0
OTU128	0.046	0.028	0.043	0.013	0	0.003	0	0.005
OTU129	0	0.002	0	0	0	0	0.003	0
OTU130	0.007	0.027	0.014	0.003	0	0.015	0	0
OTU131	0.018	0.021	0.02	0	0	0	0	0
OTU132	0	0.002	0.004	0.057	0	0	0	0
OTU133	0.02	0.014	0.028	0.007	0.003	0	0	0.002
OTU134	0.004	0.009	0.004	0	0	0	0	0
OTU135	0.018	0.025	0.057	0.03	0.013	0	0	0
OTU136	0.002	0	0	0	0	0	0	0
OTU137	0.002	0.002	0.004	0	0	0	0	0
OTU138	0.002	0.004	0.006	0	0	0	0	0.002
OTU139	0.002	0.004	0.016	0.003	0	0	0	0
OTU140	0	0	0.004	0	0	0.003	0	0
OTU141	0.002	0.005	0.004	0	0	0	0	0
OTU142	0.09	0.061	0.175	0.146	0.155	0.039	0	0.295
OTU143	0	0	0.002	0	0	0	0	0
OTU144	0	0	0.006	0	0	0	0	0
OTU145	0.002	0	0.002	0	0	0	0	0
OTU146	0.009	0.023	0.012	0.007	1.084	0	0	0
OTU147	0.061	0.046	0.053	0.007	0	0	0	0
OTU148	0.042	0.028	0.03	0.007	0	0	0	0
OTU149	0.055	0.034	0.051	0.017	0	0	0.007	0
OTU150	0.018	0.021	0.037	0	0	0	0	0.002
OTU151	0.002	0	0	0	0	0	0	0
OTU152	0.004	0.005	0.014	0	0	0	0.003	0
OTU153	0.035	0.012	0.041	0.023	0	0.599	0.003	0
OTU154	0.004	0.002	0.002	0	0	0	0	0
OTU155	0	0	0.002	0	0	0	0	0
OTU156	0	0.002	0	0	0	0	0	0
OTU157	0.004	0	0.002	0	0	0	0	0
OTU158	0.05	0.039	0.091	0.037	0.013	0.051	0	0.002
OTU159	0	0	0.004	0	0	0	0	0
OTU160	0	0.004	0	0	0	0	0	0
OTU161	0.002	0	0.002	0	0	0	0	0
OTU162	0	0	0	0	0	0	0.003	0
OTU163	0.002	0	0	0	0	0	0	0
OTU164	0.007	0.002	0.016	0.007	0	0	0	0
OTU165	0	0.004	0.008	0	0	0	0	0
OTU166	0	0	0	0	0.003	0	0	0
OTU167	0.009	0.007	0.093	0.003	0	0.003	0	0
OTU168	0.133	0.187	0.274	0.1	0.031	3.649	0.028	0.032
OTU169	0	0.002	0	0	0	0	0	0
OTU170	0.007	0.004	0.055	0	0	0	0.01	0
OTU171	1.226	0.283	0.116	1.147	0.036	0.439	0.95	4.155
OTU172	0.046	0.045	0.004	0.017	0.078	0.051	0	0
OTU173	0.002	0.025	0.004	0.003	0	0.121	0	0
OTU174	0	0	0.006	0	0	0	0	0
OTU175	0.015	0.089	0.01	0.998	0.243	0	0	0
OTU176	0.009	0.012	0.008	0	0	0.003	0	0
