# Supplementary material for: Preliminary Study to Understand the Role of Gut Microbiota in Coronary Slow Flow Phenomenon (CSFP)
Source: Metabolites. 2025 Jul 14;15(7):475. doi: 10.3390/metabo15070475 (PMC12298151; doi:10.3390/metabo15070475)
Supplement: Supplementary file 1 [file metabolites-15-00475-s001.zip › Order/taxa_table.tsv]

Order
OTU1	Acholeplasmatales
OTU2	Acidaminococcales
OTU3	Acidiferrobacterales
OTU4	Acidimicrobiales
OTU5	Acidithiobacillales
OTU6	Acidobacteriales
OTU7	Actinomycetales
OTU8	Aeromonadales
OTU9	Alteromonadales
OTU10	Anaerolineales
OTU11	Anaeroplasmatales
OTU12	Aquificales
OTU13	Ardenticatenales
OTU14	Bacillales
OTU15	Bacteriovoracales
OTU16	Bacteroidales
OTU17	Bacteroidetes Order II. Incertae sedis
OTU18	Balneolales
OTU19	Bifidobacteriales
OTU20	Blastocatellales
OTU21	Brachyspirales
OTU22	Bryobacterales
OTU23	Burkholderiales
OTU24	Caldilineales
OTU25	Caldisericales
OTU26	Campylobacterales
OTU27	Cardiobacteriales
OTU28	Catenulisporales
OTU29	Caulobacterales
OTU30	Cellvibrionales
OTU31	Chitinispirillales
OTU32	Chitinivibrionales
OTU33	Chitinophagales
OTU34	Chlamydiales
OTU35	Chlorobiales
OTU36	Chromatiales
OTU37	Chroococcales
OTU38	Chroococcidiopsidales
OTU39	Chrysiogenales
OTU40	Coprothermobacterales
OTU41	Coriobacteriales
OTU42	Corynebacteriales
OTU43	Cytophagales
OTU44	Deferribacterales
OTU45	Dehalococcoidales
OTU46	Deinococcales
OTU47	Desulfarculales
OTU48	Desulfobacterales
OTU49	Desulfovibrionales
OTU50	Desulfurellales
OTU51	Desulfuribacillales
OTU52	Desulfurobacteriales
OTU53	Desulfurococcales
OTU54	Desulfuromonadales
OTU55	Eggerthellales
OTU56	Egibacterales
OTU57	Elusimicrobiales
OTU58	Emcibacterales
OTU59	Endomicrobiales
OTU60	Enterobacterales
OTU61	Entomoplasmatales
OTU62	Erysipelotrichales
OTU63	Eubacteriales
OTU64	Fibrobacterales
OTU65	Flavobacteriales
OTU66	Frankiales
OTU67	Fusobacteriales
OTU68	Gaiellales
OTU69	Gemmatimonadales
OTU70	Geodermatophilales
OTU71	Gloeobacterales
OTU72	Glycomycetales
OTU73	Halanaerobiales
OTU74	Haloplasmatales
OTU75	Holophagales
OTU76	Holosporales
OTU77	Hydrogenophilales
OTU78	Hyphomicrobiales
OTU79	Hyphomonadales
OTU80	Ignavibacteriales
OTU81	Isosphaerales
OTU82	Jiangellales
OTU83	Kangiellales
OTU84	Kineosporiales
OTU85	Kordiimonadales
OTU86	Kosmotogales
OTU87	Ktedonobacterales
OTU88	Lactobacillales
OTU89	Legionellales
OTU90	Lentisphaerales
OTU91	Leptospirales
OTU92	Limnochordales
OTU93	Longimicrobiales
OTU94	Magnetococcales
OTU95	Maricaulales
OTU96	Marinilabiliales
OTU97	Mariprofundales
OTU98	Mesoaciditogales
OTU99	Methanobacteriales
OTU100	Methanomicrobiales
OTU101	Methylococcales
OTU102	Micrococcales
OTU103	Micromonosporales
OTU104	Moraxellales
OTU105	Motilibacterales
OTU106	Mycoplasmatales
OTU107	Myxococcales
OTU108	Nakamurellales
OTU109	Natranaerobiales
OTU110	Nautiliales
OTU111	Neisseriales
OTU112	Nevskiales
OTU113	Nitrosomonadales
OTU114	Nitrospinales
OTU115	Nostocales
OTU116	Oceanospirillales
OTU117	Oligoflexales
OTU118	Oligosphaerales
OTU119	Opitutales
OTU120	Orbales
OTU121	Oscillatoriales
OTU122	Parachlamydiales
OTU123	Parvularculales
OTU124	Pasteurellales
OTU125	Petrotogales
OTU126	Planctomycetales
OTU127	Pleurocapsales
OTU128	Propionibacteriales
OTU129	Pseudanabaenales
OTU130	Pseudomonadales
OTU131	Pseudonocardiales
OTU132	Puniceicoccales
OTU133	Rhodobacterales
OTU134	Rhodocyclales
OTU135	Rhodospirillales
OTU136	Rhodothalassiales
OTU137	Rhodothermales
OTU138	Rickettsiales
OTU139	Rubrobacterales
OTU140	Salinisphaerales
OTU141	Saprospirales
OTU142	Selenomonadales
OTU143	Silvanigrellales
OTU144	Sneathiellales
OTU145	Solirubrobacterales
OTU146	Sphingobacteriales
OTU147	Sphingomonadales
OTU148	Spirochaetales
OTU149	Streptomycetales
OTU150	Streptosporangiales
OTU151	Sulfolobales
OTU152	Synechococcales
OTU153	Synergistales
OTU154	Syntrophales
OTU155	Syntrophorhabdales
OTU156	Tepidisphaerales
OTU157	Thermales
OTU158	Thermoanaerobacterales
OTU159	Thermoanaerobaculales
OTU160	Thermococcales
OTU161	Thermodesulfovibrionales
OTU162	Thermoflexales
OTU163	Thermolithobacterales
OTU164	Thermosediminibacterales
OTU165	Thermotogales
OTU166	Thermotomaculales
OTU167	Thiotrichales
OTU168	Tissierellales
OTU169	Trueperales
OTU170	Vampirovibrionales
OTU171	Veillonellales
OTU172	Verrucomicrobiales
OTU173	Vibrionales
OTU174	Vicinamibacterales
OTU175	Victivallales
OTU176	Xanthomonadales
