# Supplementary material for: Preliminary Study to Understand the Role of Gut Microbiota in Coronary Slow Flow Phenomenon (CSFP)
Source: Metabolites. 2025 Jul 14;15(7):475. doi: 10.3390/metabo15070475 (PMC12298151; doi:10.3390/metabo15070475)
Supplement: Supplementary file 1 [file metabolites-15-00475-s001.zip › Phylum/otu_table.tsv]

con01	con02	con03	con04	dis01	dis02	dis03	dis04
OTU1	0.024	0.041	0.035	0.007	0.003	0	0	0.002
OTU2	0.544	0.339	0.579	3.209	0.538	0.255	0.056	0.067
OTU3	0.002	0.004	0.012	0	0	0.003	0	0
OTU4	23.075	32.188	12.511	2.85	35.84	2.287	7.093	1.583
OTU5	0.004	0.004	0.002	0	0	0	0	0
OTU6	0.004	0	0.002	0	0	0	0	0
OTU7	0	0.002	0	0	0	0.003	0	0
OTU8	0.007	0.004	0.055	0	0	0	0.01	0
OTU9	0	0	0.004	0.003	0.003	0	0	0
OTU10	0.004	0.002	0.002	0	0	0	0	0
OTU11	0.033	0.014	0.018	0	0	0.003	0.003	0
OTU12	0.002	0.004	0.004	0	0	0	0	0
OTU13	0.002	0	0.002	0.003	0	0	0	0
OTU14	0.002	0.002	0	0	0	0	0	0
OTU15	0.033	0.032	0.053	0	0	0.006	0.007	0.005
OTU16	0.009	0.002	0.01	0	0	0	0	0
OTU17	0.007	0.004	0.022	0	0	0	0	0
OTU18	0.007	0.002	0.006	0	0	0	0	0
OTU19	0.002	0.004	0.002	0	0	0	0	0
OTU20	0.007	0.014	0.018	0	0	0	0	0
OTU21	74.865	61.438	84.506	89.565	62.642	53.776	92.192	98.053
OTU22	0.011	0.044	0.065	0	0.003	0.033	0.003	0.005
OTU23	0.004	0.002	0.004	0.003	0	0	0	0
OTU24	0.002	0.011	0.006	0.003	0	0	0	0
OTU25	0.015	0.089	0.016	1	0.243	0	0	0
OTU26	0.002	0	0.004	0	0	0	0	0
OTU27	0.002	0	0.002	0	0	0	0	0
OTU28	0.002	0.004	0	0	0	0	0	0
OTU29	1.001	5.556	1.215	3.226	0.427	42.982	0.624	0.282
OTU30	0.002	0.002	0.004	0	0	0	0	0
OTU31	0.044	0.041	0.041	0.01	0	0	0	0
OTU32	0.035	0.012	0.041	0.023	0	0.594	0.003	0
OTU33	0.181	0.08	0.74	0.017	0.225	0.003	0.007	0.002
OTU34	0.017	0.018	0.014	0	0	0.003	0	0
OTU35	0.048	0.046	0.008	0.08	0.078	0.051	0	0
