# Supplementary material for: Preliminary Study to Understand the Role of Gut Microbiota in Coronary Slow Flow Phenomenon (CSFP)
Source: Metabolites. 2025 Jul 14;15(7):475. doi: 10.3390/metabo15070475 (PMC12298151; doi:10.3390/metabo15070475)
Supplement: Supplementary file 1 [file metabolites-15-00475-s001.zip › Phylum/taxa_table.tsv]

otu	Phylum
OTU1	Acidobacteria
OTU2	Actinobacteria
OTU3	Aquificae
OTU4	Bacteroidetes
OTU5	Balneolaeota
OTU6	Caldiserica
OTU7	Calditrichaeota
OTU8	Candidatus Melainabacteria
OTU9	Chlamydiae
OTU10	Chlorobi
OTU11	Chloroflexi
OTU12	Chrysiogenetes
OTU13	Coprothermobacterota
OTU14	Crenarchaeota
OTU15	Cyanobacteria
OTU16	Deferribacteres
OTU17	Deinococcus-Thermus
OTU18	Elusimicrobia
OTU19	Euryarchaeota
OTU20	Fibrobacteres
OTU21	Firmicutes
OTU22	Fusobacteria
OTU23	Gemmatimonadetes
OTU24	Ignavibacteriae
OTU25	Lentisphaerae
OTU26	Nitrospinae
OTU27	Nitrospirae
OTU28	Planctomycetes
OTU29	Proteobacteria
OTU30	Rhodothermaeota
OTU31	Spirochaetes
OTU32	Synergistetes
OTU33	Tenericutes
OTU34	Thermotogae
OTU35	Verrucomicrobia
