# Supplementary material for: Preliminary Study to Understand the Role of Gut Microbiota in Coronary Slow Flow Phenomenon (CSFP)
Source: Metabolites. 2025 Jul 14;15(7):475. doi: 10.3390/metabo15070475 (PMC12298151; doi:10.3390/metabo15070475)
Supplement: Supplementary file 1 [file metabolites-15-00475-s001.zip › Species/otu_table.tsv]

	con01	con02	con03	con04	dis01	dis02	dis03	dis04
OTU1	0	0.002	0	0	0	0	0	0
OTU2	0	0	0	0	0	0	0.003	0
OTU3	0.011	0.011	0.006	0.02	0.005	0.003	0	0
OTU4	0.002	0	0.004	0	0	0	0	0
OTU5	0.009	0.004	0.014	0.01	0.005	0.008	0.003	0.01
OTU6	0	0	0.002	0	0	0	0	0
OTU7	0	0	0.004	0	0	0	0	0
OTU8	0.015	0.004	0.035	0	0	0.003	0.007	0.002
OTU9	0	0	0.002	0	0	0	0	0
OTU10	0.004	0.004	0.014	0	0	0	0	0
OTU11	0.007	0.002	0.016	0.003	0	0	0.003	0
OTU12	0	0.004	0.002	0	0	0	0	0.002
OTU13	0.185	0.069	0.325	0.04	0.23	0.01	0.059	0.032
OTU14	0.002	0.007	0	0.003	0	0.003	0	0
OTU15	0.002	0	0	0	0	0	0	0
OTU16	0	0	0.002	0	0	0	0	0
OTU17	0.004	0.005	0.014	0	0	0.01	0	0
OTU18	0	0.002	0	0.017	0.047	0	0	0
OTU19	0	0	0.004	0	0	0	0	0
OTU20	0	0.002	0.002	0	0	0.003	0	0.007
OTU21	0	0	0.002	0	0	0	0	0
OTU22	0	0.002	0	0	0.003	0	0	0
OTU23	0	0	0	0	0.003	0	0	0
OTU24	0	0	0.002	0	0	0	0	0
OTU25	0.033	0.018	0.182	0.003	0.065	0	0	0
OTU26	0	0.002	0.002	0	0	0	0	0
OTU27	0	0.002	0.002	0	0	0	0	0
OTU28	0	0	0	0	0.003	0	0	0
OTU29	0.002	0.004	0.002	0.003	0.003	0	0	0
OTU30	0.002	0.002	0.002	0	0	0	0	0
OTU31	0	0	0	0	0	0	0	0.312
OTU32	0.048	0.011	0.029	0	0.093	0.005	0	0.711
OTU33	0.004	0	0	0	0	0	0	0
OTU34	0	0	0.002	0	0	0	0	0
OTU35	0	0.002	0	0	0	0	0	0
OTU36	0.002	0	0	0	0	0	0	0
OTU37	0.002	0	0.002	0	0	0	0	0
OTU38	0	0	0	0.003	0	0	0	0
OTU39	0	0.004	0.002	0.003	0	0	0	0
OTU40	0	0	0	0	0	0	0	0.002
OTU41	0.002	0.002	0	0.003	0	0	0	0
OTU42	0	0	0.002	0	0	0	0	0
OTU43	0	0	0.002	0	0	0	0	0
OTU44	0	0	0.002	0	0	0	0	0
OTU45	0	0	0	0	0	0	0	0.002
OTU46	0	0	0.002	0	0	0	0	0
OTU47	0.004	0.005	0.002	0	0	0	0	0.002
OTU48	0	0.011	0	0	0	0.003	0	0
OTU49	0.004	0.004	0.004	0	0	0	0	0
OTU50	0	0.002	0	0	0	0	0	0
OTU51	0	0	0.002	0	0	0	0	0
OTU52	0.002	0	0	0	0	0	0	0
OTU53	0.004	0.009	0.008	0	0	0	0	0
OTU54	0.004	0.002	0	0	0	0	0	0
OTU55	0	0	0	0.003	0	0	0	0
OTU56	0.013	0.011	0.006	0	0	0	0	0
OTU57	0.002	0	0	0	0	0	0	0
OTU58	0	0.004	0	0	0	0	0	0
OTU59	0.002	0	0	0	0	0	0	0
OTU60	0	0	0.002	0	0	0	0	0
OTU61	0.002	0	0.002	0	0	0	0	0
OTU62	0.013	0.012	0.114	0.305	0.021	0.171	0.01	0.025
OTU63	0	0	0	0	0.003	0	0	0
OTU64	0	0	0	0	0.005	0	0	0
OTU65	0.002	0.007	0.002	0.003	0.003	0.003	0	0.002
OTU66	0	0.004	0	0	0	0	0	0
OTU67	0.009	0.004	0	0.003	0	0	0	0
OTU68	0	0.011	0.002	0.003	0	0	0	0
OTU69	0.002	0	0.002	0	0	0	0	0
OTU70	0	0.002	0	0	0	0	0	0
OTU71	0	0.002	0	0	0	0	0	0
OTU72	0	0	0.002	0	0	0	0	0
OTU73	0	0	0.004	0	0.003	0	0	0
OTU74	0	0	0.002	0	0	0	0	0
OTU75	0	0	0.002	0	0	0	0	0
OTU76	0	0	0	0	0	0.003	0	0
OTU77	0.02	0.014	0.031	0	0	0	0	0
OTU78	0.345	0.278	0.374	0.053	0.059	0.018	0.031	0.092
OTU79	0.013	0.002	0.01	0	0	0.045	0.003	0.027
OTU80	0	0	0	0	0	0	0	0.002
OTU81	0.321	0.082	0.192	0.192	0.207	0.234	0.199	0.161
OTU82	0	0	0	0	0	0	0.003	0
OTU83	0	0.005	0.006	0	0	0	0	0
OTU84	0.002	0.007	0.004	0	0	0	0	0
OTU85	0	0	0.002	0	0	0	0	0
OTU86	0	0	0	0	0	0.003	0	0
OTU87	0.041	0.041	0.002	0.007	0.078	0.04	0	0
OTU88	0	0.002	0.002	0	0	0	0	0
OTU89	0.015	0.004	0.004	0	0	0	0	0
OTU90	0	0	0.002	0	0	0	0	0
OTU91	0.002	0.004	0	0	0	0	0	0
OTU92	0	0	0	0	0	0.003	0	0
OTU93	0	0.002	0	0	0	0	0	0
OTU94	0	0.002	0	0	0	0	0	0
OTU95	0	0.002	0	0	0	0	0	0
OTU96	0	0.002	0	0	0	0	0	0
OTU97	0.002	0.005	0.002	0	0	0	0	0
OTU98	0.011	0.004	0.012	0.003	0	0	0	0.002
OTU99	0	0.002	0	0	0	0	0	0
OTU100	0	0	0.002	0	0	0	0	0
OTU101	0.004	0.002	0.004	0	0	0	0	0
OTU102	0.002	0	0	0	0	0	0	0
OTU103	0	0.002	0	0	0	0.003	0	0
OTU104	0.002	0.041	0.006	0	0.016	0.025	0	0
OTU105	0	0.002	0	0	0	0.005	0	0
OTU106	0.007	0.002	0	0	0	0	0	0
OTU107	0	0	0	0	0.003	0	0	0
OTU108	0	0.005	0.002	0	0	0	0	0
OTU109	0	0.057	0	0	0.031	0.008	0	0.047
OTU110	0.031	0.016	0.006	0.01	0.111	0	0	0
OTU111	0	0.005	0	0.003	0.005	0	0	0
OTU112	0	0	0	0	0	0.003	0	0
OTU113	0	0.002	0	0	0	0	0	0
OTU114	0.31	2.087	0.123	0.322	1.726	0.196	0.021	0.154
OTU115	0.002	0	0	0	0	0	0	0
OTU116	0.002	0	0.002	0	0	0	0	0
OTU117	0.009	0.004	0.004	0	0	0	0	0
OTU118	0	0	0.002	0	0	0	0	0
OTU119	0.002	0.004	0.002	0.003	0.003	0	0	0.002
OTU120	0.004	0	0.004	0	0	0	0	0
OTU121	0.002	0	0	0	0	0	0	0
OTU122	0.004	0.002	0.053	0.013	0	0	0	0.002
OTU123	0	0.007	0.002	0	0	0	0	0
OTU124	0	0.002	0	0	0	0.013	0	0
OTU125	0.024	0.009	0.027	0.01	0	0.003	0	0
OTU126	0	0.002	0.002	0	0	0	0	0
OTU127	0.002	0.002	0	0.003	0	0	0	0
OTU128	0.002	0.004	0	0.003	0	0	0	0
OTU129	0	0	0	0	0	0	0	0.03
OTU130	0.022	0.002	0.004	0	0	0.005	0.003	0.104
OTU131	0	0	0.002	0	0	0	0	0
OTU132	0	0	0.006	0	0	0	0	0
OTU133	0.002	0.007	0.002	0	0	0	0	0
OTU134	0.002	0.002	0.004	0	0	0	0	0
OTU135	0.017	0.009	0.004	0	0.018	0.015	0	0
OTU136	0	0	0.002	0	0	0	0	0
OTU137	0.002	0	0	0	0	0	0	0
OTU138	0	0.004	0	0	0	0	0	0
OTU139	0.007	0.005	0.002	0	0	0	0	0
OTU140	0	0	0.002	0	0	0	0	0
OTU141	0.004	0.004	0.008	0.003	0	0.003	0	0
OTU142	0	0	0	0.003	0	0	0	0
OTU143	0	0.002	0	0	0	0	0	0
OTU144	0.002	0	0	0	0	0	0	0
OTU145	0	0	0.002	0	0	0	0	0
OTU146	0.002	0	0.004	0	0.005	0	0	0
OTU147	0.009	0.004	0.018	0	0	0	0	0
OTU148	0.013	0	0.01	0	0	0	0	0
OTU149	0	0.002	0	0	0	0	0	0
OTU150	0.017	0.035	0.014	0.05	0.067	0.033	0.003	0.025
OTU151	0	0	0.002	0	0	0	0	0
OTU152	0	0	0.002	0	0	0	0	0
OTU153	0.002	0	0	0	0	0	0	0
OTU154	0	0.005	0	0	0	0	0	0
OTU155	0	0.002	0	0	0	0	0	0
OTU156	0	0	0	0	0	0	0	0.002
OTU157	0.002	0	0	0	0	0	0	0
OTU158	0	0.002	0	0	0	0	0	0
OTU159	0	0	0.002	0	0	0	0	0
OTU160	0	0.002	0	0	0	0	0	0
OTU161	0	0.004	0.004	0	0	0	0	0
OTU162	0	0	0.006	0	0	0	0	0
OTU163	0.002	0	0.002	0	0	0	0	0
OTU164	0.004	0	0.004	0	0	0	0	0.002
OTU165	0.002	0	0	0	0	0	0	0
OTU166	0	0.004	0.002	0	0	0.003	0	0
OTU167	0.002	0	0.002	0	0	0	0.003	0
OTU168	0.028	0.016	0.065	0.03	0.282	0.015	0.014	0.017
OTU169	0	0	0.008	0	0	0	0	0
OTU170	0	0.002	0.004	0	0	0	0	0
OTU171	0.055	0.037	0.072	0.036	0.023	0.01	0.007	0.01
OTU172	0	0	0.01	0	0	0	0	0
OTU173	0.031	0.009	0.01	0.05	0.036	0.123	0.017	0.32
OTU174	1.686	0.457	0.474	4.505	1.556	1.802	1.558	3.139
OTU175	0	0.002	0	0	0.003	0	0	0
OTU176	0	0.002	0.002	0	0	0	0	0
OTU177	0	0	0.002	0	0	0.015	0	0
OTU178	0.011	0.027	0.031	0.01	0	0.554	0.007	0.01
OTU179	0.002	0	0	0	0	0	0	0
OTU180	0	0	0	0	0	0.088	0	0
OTU181	0.002	0.002	0.006	0	0	0	0	0
OTU182	0.002	0.002	0	0	0	0	0	0
OTU183	0.246	0.39	0.613	0.06	0.54	0.023	0.021	0.03
OTU184	0.002	0.002	0	0	0	0	0	0
OTU185	0	0	0.002	0	0	0.003	0	0
OTU186	0.009	0.007	0.004	0	0	0.003	0	0.002
OTU187	0.107	0.034	0.074	0.023	0.008	0.02	0.01	0.002
OTU188	0.002	0	0.016	0	0	0	0.003	0.002
OTU189	0	0.002	0.002	0	0	0	0	0.002
OTU190	0	0.002	0.022	0.01	0	0.003	0	0.002
OTU191	0.161	0.076	0.75	1.363	0.168	0.189	0.275	0.317
OTU192	0.002	0	0.002	0.003	0	0.003	0	0
OTU193	0	0	0.002	0	0	0	0	0.002
OTU194	0	0	0.004	0	0	0	0	0
OTU195	0.015	0	0.398	0	0	0.003	0	0
OTU196	0	0	0.002	0	0	0	0	0
OTU197	0	0	0	0	0.003	0	0	0
OTU198	0.002	0	0.004	0	0.003	0	0	0
OTU199	0	0	0.004	0	0	0	0	0
OTU200	0	0.002	0	0	0	0	0	0
OTU201	0	0	0.006	0	0.005	0	0	0
OTU202	0.004	0.002	0.002	0	0	0.01	0	0
OTU203	0	0	0	0	0.003	0	0	0
OTU204	0.02	0.005	0.043	0.003	0.003	0	0	0.005
OTU205	0	0	0.002	0.003	0.003	0	0	0
OTU206	0.007	0.002	0.006	0	0	0.003	0	0.002
OTU207	0	0	0	0	0	0.005	0	0.002
OTU208	0.061	0.207	0.127	0.033	0.09	0.076	0.035	1.504
OTU209	1.104	2.587	2.798	2.193	2.287	0.234	0.787	4.925
OTU210	0.044	0.044	0.284	0.066	0.114	0.033	0	0.025
OTU211	0	0	0.002	0	0	0	0	0
OTU212	0	0	0.002	0	0	0	0	0
OTU213	0	0.027	0.002	0	0	0	0	0
OTU214	0	0.002	0.002	0	0	0	0	0
OTU215	0	0.002	0.002	0	0	0	0	0
OTU216	0.065	0.836	0.078	0.1	0.09	0.025	0.08	0.04
OTU217	0	0	0.002	0	0	0.008	0	0.01
OTU218	0	0	0	0.003	0	0	0	0
OTU219	0.118	0.037	0.18	0.086	0.124	0.204	0.045	0.067
OTU220	0	0	0.008	0	0	0	0	0
OTU221	0	0.002	0.002	0	0	0.003	0	0
OTU222	0.009	0.014	0.018	0.076	0.028	0.103	0.003	0.069
OTU223	0.002	0	0	0	0	0	0	0
OTU224	0	0	0.002	0	0	0	0	0
OTU225	0.002	0	0.004	0	0	0	0	0
OTU226	0	0.004	0	0	0	0	0	0
OTU227	0.002	0	0	0	0	0	0	0
OTU228	0.007	0	0.01	0.003	0	0	0	0
OTU229	0	0	0.002	0	0	0	0	0
OTU230	0.004	0	0.002	0	0.003	0	0	0.002
OTU231	0	0	0.002	0	0	0	0	0
OTU232	0	0	0.002	0	0	0	0	0
OTU233	0	0.002	0	0	0	0	0	0
OTU234	0.007	0.005	0.008	0.003	0	0	0	0
OTU235	0	0	0	0.003	0	0	0	0
OTU236	0	0.005	0.006	0.017	0	0.003	0	0
OTU237	0	0.002	0	0	0	0	0	0
OTU238	0	0.002	0	0	0	0	0	0
OTU239	0	0.004	0.002	0	0	0	0	0
OTU240	0	0	0	0	0	0	0	0.002
OTU241	0.002	0.002	0	0	0	0	0	0.012
OTU242	0	0	0.004	0	0	0	0	0
OTU243	0	0	0.002	0	0	0	0	0
OTU244	0	0	0.002	0	0	0	0	0
OTU245	0	0.004	0	0	0	0	0	0
OTU246	0	0.002	0.002	0	0	0	0	0
OTU247	0.007	0.002	0	0	0	0	0	0
OTU248	0	0.002	0	0	0	0	0	0
OTU249	0.002	0	0	0	0	0	0	0
OTU250	0	0	0	0	0.003	0	0	0
OTU251	0	0.002	0.002	0	0	0	0	0
OTU252	0.002	0	0	0	0	0	0	0
OTU253	0.002	0	0	0	0	0	0	0
OTU254	0	0.002	0.002	0	0	0	0	0
OTU255	0	0.002	0	0	0	0	0	0
OTU256	0	0.002	0	0	0	0.013	0.003	0
OTU257	0	0.002	0	0	0	0	0	0
OTU258	0	0.002	0	0	0	0	0	0
OTU259	0.007	0.004	0.004	0	0	0	0	0
OTU260	0	0.002	0.002	0	0	0	0	0
OTU261	0	0.002	0.051	0.01	0.003	0.028	0.003	0
OTU262	0	0	0.004	0	0	0	0	0
OTU263	0	0.002	0	0	0	0	0	0
OTU264	0	0	0	0.003	0	0	0	0
OTU265	0.002	0	0.002	0	0	0	0	0
OTU266	0	0.002	0.002	0	0	0	0	0
OTU267	0	0	0	0	0	0.239	0	0
OTU268	0	0.012	0	0.003	0	0.843	0.003	0.002
OTU269	0	0	0.002	0	0	0	0	0
OTU270	0	0	0.002	0	0	0	0	0
OTU271	0.002	0.004	0.004	0.01	0.003	0	0	0
OTU272	0	0	0	0	0.003	0	0	0
OTU273	0.002	0	0	0	0	0	0	0
OTU274	0.002	0	0	0	0	0	0	0
OTU275	0	0.002	0	0	0	0	0	0
OTU276	0	0	0.002	0.003	0	0	0	0
OTU277	0	0	0.002	0	0.01	0	0	0
OTU278	0	0	0	0	0.003	0	0	0
OTU279	0.002	0	0	0	0	0	0	0
OTU280	0	0.002	0	0	0	0	0	0
OTU281	0.011	0.004	0.006	0	0	0	0	0
OTU282	0	0.002	0	0	0	0	0	0
OTU283	0.004	0.002	0	0	0	0	0	0
OTU284	0	0	0.002	0	0	0	0	0
OTU285	0	0.004	0.006	0.003	0	0	0	0
OTU286	0.002	0	0	0	0	0	0	0
OTU287	0	0.002	0	0	0	0	0	0
OTU288	0.002	0	0	0	0	0	0	0
OTU289	0	0.004	0	0	0	0	0	0
OTU290	0	0.002	0	0	0	0	0	0
OTU291	0.002	0	0.002	0	0	0	0	0
OTU292	0	0	0.002	0	0	0	0	0
OTU293	0.002	0	0	0	0	0	0	0
OTU294	0.002	0.002	0.002	0	0	0	0	0
OTU295	0	0.002	0.002	0	0	0	0	0
OTU296	0	0	0	0	0.005	0	0	0
OTU297	0.002	0	0.002	0	0	0	0	0
OTU298	0.002	0	0	0	0	0	0	0
OTU299	0.068	0.062	0.102	0.036	0.028	0.015	0	0.005
OTU300	0	0.004	0	0	0	0	0	0
OTU301	0	0.002	0.002	0	0	0	0	0
OTU302	0.002	0.018	0	0	0	0	0	0
OTU303	0.007	0.002	0.008	0	0.023	0	0	0
OTU304	0.007	0.035	0.008	0.003	0.013	0	0	0
OTU305	0	0	0	0	0.036	0	0	0
OTU306	0	0.002	0	0	0	0	0	0
OTU307	0.002	0.016	0	0	0	0	0	0
OTU308	0.002	0.002	0	0	0	0	0	0
OTU309	0.002	0.005	0.004	0	0	0	0	0
OTU310	0	0	0.002	0	0	0	0	0
OTU311	0	0.002	0.053	0.01	0.194	0	0	0
OTU312	0.013	0.002	0.004	0	0.005	0	0	0
OTU313	0	0.002	0.002	0	0	0	0	0
OTU314	0.094	0.011	0.002	0	0.041	0.113	0.115	0.015
OTU315	0.002	0	0.004	0	0	0	0	0
OTU316	0.009	0.053	0.002	0	0	0.003	0	0.002
OTU317	0.015	0.012	0.002	0.003	0.021	0	0	0
OTU318	0	0.004	0	0	0.003	0.003	0	0
OTU319	0.002	0.002	0.006	0	0	0	0	0
OTU320	0.007	0.053	0.002	0	0	0	0	0
OTU321	0	0	0.002	0	0	0	0	0
OTU322	0.004	0.023	0	0	0	0	0	0
OTU323	0	0.004	0.006	0	0	0	0	0
OTU324	0	0.004	0	0	0	0	0	0
OTU325	0	0	0.002	0	0	0	0	0
OTU326	0	0.005	0.002	0	0	0.003	0	0
OTU327	0.022	0.039	0.008	0	0	0	0	0
OTU328	0.002	0.021	0	0	0	0	0	0
OTU329	0	0.083	0.029	0.01	0.23	0	0	0
OTU330	0.004	0.018	0.018	0.003	0	0	0	0.002
OTU331	0	0.011	0.002	0	0	0	0	0
OTU332	0	0.009	0	0.003	0.003	0.01	0.007	0.062
OTU333	0	0.002	0	0	0	0	0	0
OTU334	0.031	0.028	0.018	0.003	0	0.003	0	0
OTU335	0.044	0	0.065	0.003	0.028	0	0.003	0
OTU336	0.002	0.002	0	0	0	0	0	0
OTU337	0.007	0.158	0.008	0	0.003	0	0	0.007
OTU338	0.002	0.11	0	0	0	0	0	0
OTU339	0.002	0.016	0.006	0	0.005	0	0	0
OTU340	3.749	23.549	5.393	1.473	8.127	0.546	5.774	0.879
OTU341	0.002	0.009	0	0	0	0	0	0
OTU342	0.002	0.184	0	0.003	0.01	0.003	0	0
OTU343	0.002	0.167	0	0	0	0.053	0.007	0.007
OTU344	0.002	0.012	0	0	0	0	0	0
OTU345	0.024	0.326	0.031	0	0.119	0.015	0.038	0.104
OTU346	0.002	0.016	0	0.01	0.008	0	0	0.007
OTU347	0.028	0.333	0.027	0.023	0.168	0.003	0.01	0.201
OTU348	0	0.018	0	0	0	0	0.003	0.002
OTU349	0	0.005	0.01	0.003	0	0	0	0.005
OTU350	0.002	0	0	0.003	0	0	0	0
OTU351	0.009	0.002	0.008	0	0	0	0	0
OTU352	0.009	0.004	0.004	0	0	0	0	0.022
OTU353	0.209	0.168	0.264	0.086	0.103	0.065	0.028	0.154
OTU354	0.004	0.002	0.004	0	0.018	0	0	0
OTU355	0.087	0.046	0.065	0.017	1.178	0	0	0
OTU356	0.004	0.007	0.008	0	0.003	0	0	0
OTU357	0	0	0.002	0	0	0	0	0
OTU358	0	0	0.006	0.003	0	0	0	0
OTU359	0	0.002	0	0	0.003	0	0	0
OTU360	0	0	0.002	0	0	0	0	0
OTU361	0	0	0	0	0	0.003	0	0
OTU362	0.009	0.007	0.004	0.003	0	0	0	0
OTU363	0.002	0.002	0	0	0	0	0	0
OTU364	0	0	0	0.003	0	0	0	0
OTU365	0.007	0	0	0	0	0	0	0
OTU366	0.009	0.002	0.002	0	0	0	0	0
OTU367	0	0	0	0	0.003	0	0	0
OTU368	0	0	0	0	0.005	0	0	0
OTU369	0	0	0	0	0.013	0	0	0
OTU370	0.002	0	0	0	0	0	0	0
OTU371	0.089	0.002	0.012	0.013	0.194	0.003	0	0
OTU372	0	0.002	0	0	0	0	0	0
OTU373	0	0.002	0.004	0	0	0.018	0	0
OTU374	0	0	0	0	0	0.003	0	0
OTU375	0	0	0.002	0	0	0	0	0
OTU376	0	0.002	0	0	0	0	0	0
OTU377	0.022	0.005	0.014	0	0	0.003	0	0.002
OTU378	0.022	0.043	0.022	0	0	0.02	0	0.171
OTU379	0.022	0.012	0.018	0.007	0	0.013	0	0.027
OTU380	0	0.004	0	0	0	0	0	0.007
OTU381	0.02	0.019	0.023	0	0	0.02	0	0.02
OTU382	0.002	0.002	0.004	0.003	0	0.003	0	0
OTU383	0.009	0.002	0.012	0.003	0	0.01	0	0.022
OTU384	0.092	0.041	0.037	0.013	0.003	0.073	0.003	0.708
OTU385	0.002	0.002	0	0	0	0.003	0	0
OTU386	0.024	0.005	0.027	0	0.023	0.179	0.003	0.181
OTU387	0.011	0.004	0.006	0.003	0.003	0.008	0	0.005
OTU388	0	0.002	0	0	0	0.003	0	0.007
OTU389	12.775	5.418	8.524	8.061	8.196	6.763	10.676	19.797
OTU390	0	0.027	0.006	0	0	0	0	0
OTU391	0.148	0.074	0.086	0.013	0.005	0.078	0.042	1.481
OTU392	0	0.002	0.004	0	0	0	0	0
OTU393	0	0.002	0	0	0	0	0	0
OTU394	0	0.002	0	0	0	0	0	0
OTU395	0.007	0.002	0	0	0	0	0	0
OTU396	0.002	0.005	0	0	0	0	0	0
OTU397	0	0.002	0	0	0	0	0	0
OTU398	0	0	0.002	0	0	0	0	0
OTU399	0	0.002	0	0	0	0	0	0
OTU400	0.002	0	0	0	0	0	0	0
OTU401	0.002	0	0	0	0	0	0	0
OTU402	0	0.005	0.004	0	0	0	0	0
OTU403	0	0.002	0.002	0	0	0	0	0
OTU404	0	0	0.002	0	0	0	0	0
OTU405	0.002	0.002	0.004	0	0	0	0	0
OTU406	0	0	0.002	0	0	0	0	0
OTU407	0	0.002	0.002	0	0	0	0	0
OTU408	0.002	0	0	0	0	0	0	0
OTU409	0	0	0.018	0.01	0	0.003	0	0
OTU410	0	0	0.002	0	0	0	0	0
OTU411	0	0.002	0	0	0	0	0	0
OTU412	0	0.009	0	0	0	0.058	0	0
OTU413	0.002	0	0	0	0	0	0	0
OTU414	0.002	0	0	0	0	0	0	0
OTU415	0.002	0.009	0.012	0.013	0.003	0.005	0	0.005
OTU416	0	0.004	0	0	0	0	0	0
OTU417	0.002	0	0	0	0	0	0	0
OTU418	0	0.002	0.002	0	0	0	0	0
OTU419	0.002	0	0.002	0	0	0	0	0
OTU420	0.009	0.004	0.004	0	0	0	0.003	0
OTU421	0	0	0	0	0	0	0	0.002
OTU422	0.009	0.009	0.014	0	0.008	0	0	0.002
OTU423	0	0.007	0	0	0.003	0.003	0.003	0
OTU424	0.002	0	0	0	0	0	0	0
OTU425	0	0.002	0	0	0	0	0	0
OTU426	0	0	0.002	0	0	0	0	0
OTU427	0	0.002	0	0	0	0	0	0
OTU428	0	0.002	0	0	0	0	0	0
OTU429	0	0	0	0.003	0	0	0	0
OTU430	0	0	0	0	0	0.008	0	0
OTU431	0.002	0	0.006	0	0	0	0	0
OTU432	0.002	0.002	0	0	0	0	0.003	0
OTU433	0	0.004	0	0.003	0.003	0.008	0	0
OTU434	0.009	0.004	0.002	0.003	0.003	0.003	0	0.045
OTU435	0.002	0	0.004	0.003	0	0	0	0
OTU436	0.393	0.154	0.298	0.232	0.411	0.199	0.251	0.23
OTU437	0	0	0	0	0.005	0	0	0
OTU438	0.002	0.009	0.002	0	0	0	0	0
OTU439	0.068	0.273	0.055	0.09	0.672	0	0.003	0.022
OTU440	0	0.002	0	0	0.003	0	0	0
OTU441	0	0	0	0	0.003	0	0	0.005
OTU442	0.063	0.012	0.012	0	0	0	0	0
OTU443	0	0	0.002	0	0	0	0	0
OTU444	1.115	0.351	0.486	0.023	0.158	0.028	0.021	0.035
OTU445	0.002	0.002	0	0.003	0	0	0	0
OTU446	0	0	0.002	0	0	0	0	0
OTU447	0.048	0.051	0.088	0.01	0.041	0.028	0.007	0.017
OTU448	0	0.005	0.01	0	0	0	0	0
OTU449	0.002	0.002	0.002	0	0	0	0	0
OTU450	0	0	0.004	0	0	0	0	0
OTU451	0.002	0.002	0	0	0	0	0	0
OTU452	0	0	0.002	0	0	0	0	0
OTU453	0.002	0	0	0	0	0	0	0
OTU454	0.002	0	0	0	0	0	0	0
OTU455	0	0	0	0	0	0	0	0.002
OTU456	0.002	0.002	0	0	0	0	0	0
OTU457	0	0.002	0	0	0	0	0	0
OTU458	0.002	0.002	0.023	0	0	0	0	0
OTU459	0	0.002	0	0	0	0	0	0
OTU460	0	0.005	0.008	0	0	0	0	0
OTU461	0	0	0	0	0.003	0	0	0
OTU462	0.002	0.002	0.006	0	0	0	0	0
OTU463	0	0.002	0	0	0	0	0	0
OTU464	0.028	0.007	0.096	0.027	0.021	0.015	0.007	0.01
OTU465	0	0.002	0.008	0	0	0	0	0
OTU466	0	0.002	0	0	0	0	0	0
OTU467	0	0	0.002	0	0	0	0	0
OTU468	0	0	0.002	0.003	0	0	0	0
OTU469	0.002	0	0	0	0	0	0	0
OTU470	0.002	0	0.002	0	0	0	0	0
OTU471	0	0	0.002	0	0	0	0	0
OTU472	0.002	0	0.004	0	0	0	0	0
OTU473	0	0.002	0	0	0	0	0	0
OTU474	0.02	0.016	0.045	0.017	0	0.015	0	0.005
OTU475	0.002	0	0	0	0	0	0	0
OTU476	0.002	0	0	0	0.003	0	0	0
OTU477	0.002	0	0.002	0	0	0.003	0	0
OTU478	0	0	0	0	0	0.003	0	0
OTU479	0	0.002	0	0	0	0	0	0
OTU480	0.002	0.002	0	0	0	0	0	0
OTU481	0	0	0	0.003	0	0	0	0
OTU482	0	0.009	0	0	0	0	0	0
OTU483	0	0	0.002	0	0	0.003	0	0
OTU484	0	0	0.002	0.003	0	0.003	0.003	0
OTU485	0.002	0	0	0.003	0	0	0	0.002
OTU486	0.002	0	0	0	0	0	0	0
OTU487	0	0	0	0	0.003	0	0	0
OTU488	0	0	0	0	0.003	0	0	0
OTU489	0	0	0	0	0.052	0	0	0
OTU490	0	0	0.002	0	0	0	0	0
OTU491	0.028	0.012	0.059	0.222	0.028	0.091	0.017	0.042
OTU492	0.004	0.002	0.047	0	0.008	0	0	0
OTU493	0.004	0	0.004	0	0	0	0	0
OTU494	0	0	0.002	0	0	0	0	0
OTU495	0.007	0.002	0.002	0.003	0	0	0	0
OTU496	0.007	0.007	0.002	0	0	0	0	0.002
OTU497	0	0	0.002	0	0	0	0	0
OTU498	0	0.004	0.006	0.007	0.01	0.003	0	0
OTU499	0	0	0.002	0	0	0	0	0
OTU500	0	0	0	0.003	0	0	0	0
OTU501	0.02	0.027	0.014	0.01	0.003	0.013	0	0
OTU502	0	0.002	0	0	0	0.003	0	0
OTU503	0.068	0.002	0.031	0.076	0.041	0.02	0	0
OTU504	0.002	0	0	0	0.005	0	0	0
OTU505	0.013	0	0	0	0	0	0	0
OTU506	0.502	0.007	0.004	0	0	0	0	0
OTU507	0.007	0	0.002	0	0	0	0	0
OTU508	0.002	0	0	0	0	0	0	0
OTU509	0	0.002	0	0	0	0	0	0
OTU510	0	0	0.002	0	0	0	0	0
OTU511	0	0	0.002	0	0	0	0	0
OTU512	0.013	0.018	0.067	0.003	0	0	0	0.005
OTU513	0	0	0	0	0.003	0	0	0
OTU514	0	0.002	0	0	0	0	0	0
OTU515	0	0	0.002	0	0	0	0	0
OTU516	0	0.005	0	0	0	0	0	0
OTU517	0	0.039	0	0.003	0	0.05	0	0
OTU518	0.002	0	0	0	0	0	0	0
OTU519	0.004	0	0	0	0	0	0	0.002
OTU520	0	0	0	0	0	0.003	0	0
OTU521	0.002	0	0	0	0	0.003	0	0
OTU522	0.002	0	0	0	0	0	0	0
OTU523	0.017	0.009	0.041	0.013	0	0	0	0.002
OTU524	0	0	0.002	0	0	0	0	0
OTU525	0.002	0	0	0.01	0	0	0	0
OTU526	0.002	0	0	0	0	0	0	0
OTU527	0	0	0	0.013	0	0	0	0
OTU528	0	0.002	0	0	0	0	0	0
OTU529	0	0.004	0	0	0	0.028	0	0
OTU530	0	0.002	0.004	0	0	0	0	0
OTU531	0	0	0.002	0	0	0	0	0
OTU532	0.002	0	0	0	0	0	0	0
OTU533	0	0	0	0	0	0.005	0	0
OTU534	0.002	0	0.002	0	0	0	0	0
OTU535	0	0.004	0.004	0	0	0	0	0
OTU536	0	0	0.002	0	0	0	0	0
OTU537	0	0.004	0	0	0	0	0	0
OTU538	0.004	0.004	0.002	0	0	0	0	0
OTU539	0	0.002	0	0	0	0	0	0
OTU540	0.002	0.007	0	0	0.003	0	0	0
OTU541	0	0	0.002	0	0.003	0	0	0
OTU542	0.004	0	0.002	0	0	0	0	0
OTU543	0.002	0	0	0	0.005	0	0	0
OTU544	0.192	0.019	0.27	0.445	0.248	0.853	0.014	0.042
OTU545	0.004	0.004	0.004	0.003	0	0	0	0
OTU546	0.002	0	0	0.003	0	0	0	0
OTU547	0	0	0.002	0	0	0	0	0.002
OTU548	0	0.002	0.002	0	0	0	0	0
OTU549	0.002	0.012	0.004	0	0	0	0	0
OTU550	0	0.002	0	0	0	0	0	0
OTU551	0	0	0.002	0	0	0	0	0
OTU552	0.002	0	0	0	0	0	0	0
OTU553	0	0.002	0	0	0	0	0	0
OTU554	0	0.002	0	0	0	0	0	0
OTU555	0	0.002	0	0	0	0	0	0
OTU556	0	0	0.002	0	0	0	0	0
OTU557	0.002	0	0	0	0	0	0	0
OTU558	0	0.011	0	0	0	0	0	0
OTU559	0	0	0	0	0	0.005	0	0
OTU560	0	0	0	0	0	0.013	0	0
OTU561	0	0.002	0	0	0	0	0	0
OTU562	0	0.002	0	0	0	0.05	0	0
OTU563	0.002	0.129	0.006	0.05	0	0.458	0.007	0
OTU564	0	0	0.002	0	0	0	0	0
OTU565	0.002	0	0	0	0	0	0	0
OTU566	0	0	0	0	0	0.076	0	0
OTU567	0	0	0.002	0	0	0.003	0	0
OTU568	0	0	0.002	0	0	0.237	0.003	0
OTU569	0.002	0.004	0.002	0	0	0.003	0	0
OTU570	0	0	0	0	0	0.151	0	0
OTU571	0	0	0.002	0	0	0	0	0
OTU572	0.007	0.004	0.014	0.007	0	0.672	0.007	0
OTU573	0	0	0.002	0	0	0	0	0
OTU574	0	0	0	0.003	0	0	0	0
OTU575	0	0.002	0.002	0	0	0.05	0	0
OTU576	0.002	0.002	0.002	0	0	0	0	0
OTU577	0	0	0.002	0	0	0	0	0
OTU578	0	0	0.002	0	0	0	0	0
OTU579	0	0.002	0	0	0	0.01	0	0.005
OTU580	0.002	0	0.004	0	0	0	0	0
OTU581	0	0	0	0	0	0.018	0	0
OTU582	0	0	0.002	0	0	0	0	0
OTU583	0	0	0	0.003	0	0	0	0
OTU584	0.004	0	0.01	0	0	0	0	0
OTU585	0	0	0	0	0	0.01	0	0.005
OTU586	0.007	0.004	0.004	0	0	0.013	0	0
OTU587	0.004	0	0.031	0	0	0	0	0
OTU588	0	0	0	0.007	0	0	0	0
OTU589	0.002	0	0.004	0	0	0	0	0
OTU590	0	0.002	0	0	0	0	0	0
OTU591	0	0.005	0	0	0	0.003	0	0.01
OTU592	0.002	0	0.002	0	0	0	0	0
OTU593	0.004	0.002	0.002	0	0	0	0	0
OTU594	0	0	0.002	0	0	0	0	0
OTU595	0	0	0	0	0	0	0	0.002
OTU596	0	0.002	0.002	0	0.003	0.003	0	0
OTU597	0	0	0.002	0	0	0	0.003	0
OTU598	0	0	0.002	0	0	0	0	0
OTU599	0	0.002	0	0	0	0	0	0.002
OTU600	0.004	0	0.002	0.01	0.005	0.005	0.003	0
OTU601	0	0	0.006	0	0	0	0	0
OTU602	0	0	0	0.003	0	0	0	0
OTU603	0	0	0	0	0	0	0	0.002
OTU604	0	0.002	0	0	0	0	0	0
OTU605	0	0	0	0.003	0	0	0	0
OTU606	0	0	0.002	0	0	0	0	0
OTU607	0	0.004	0.006	0	0	0	0	0
OTU608	0	0	0.004	0	0	0	0	0
OTU609	0.002	0	0	0	0	0	0	0
OTU610	0	0	0.002	0	0	0	0	0
OTU611	0.004	0	0.002	0	0	0	0	0
OTU612	0.002	0.004	0.002	0	0	0	0	0
OTU613	0.002	0	0	0	0	0	0	0
OTU614	0	0.002	0	0	0	0	0	0
OTU615	0	0	0.002	0	0	0	0	0
OTU616	0.011	0.004	0.006	0.003	0	0.005	0	0.002
OTU617	0.002	0.002	0	0	0	0	0	0
OTU618	0.007	0.002	0.051	0.003	0.005	0.081	0.017	0.213
OTU619	0	0.002	0.002	0	0.003	0	0	0
OTU620	0.002	0.002	0	0	0	0.015	0	0.002
OTU621	2.96	2.663	5.812	2.047	2.419	3.664	1.68	2.143
OTU622	0.002	0	0.004	0	0	0	0	0
OTU623	0	0	0	0.003	0	0	0	0
OTU624	0	0	0	0.003	0	0	0	0
OTU625	0	0	0	0.003	0	0	0	0
OTU626	0.002	0.002	0.006	0	0	0.184	0	0
OTU627	0	0	0.002	0.003	0	0	0	0
OTU628	0	0	0	0.003	0	0	0	0
OTU629	0	0	0.002	0	0	0	0	0
OTU630	0	0.002	0.002	0	0	0.003	0	0
OTU631	0	0.002	0	0	0	0	0	0
OTU632	0	0.002	0	0	0	0	0	0
OTU633	0	0.002	0	0	0	0	0	0
OTU634	0	0.002	0	0	0	0.003	0	0
OTU635	0	0.002	0	0	0	0	0	0
OTU636	0	0	0	0	0	0.003	0	0
OTU637	0.009	0.005	0.008	0.003	0	0.005	0	0
OTU638	0	0.002	0	0	0	0	0	0
OTU639	0.002	0.004	0.012	0	0	0.005	0	0.005
OTU640	0.007	0.009	0.006	0.007	0	0.01	0	0.002
OTU641	0.318	0.886	0.519	0.673	0.214	0.375	0.063	0.223
OTU642	0	0	0	0	0	0.005	0	0.017
OTU643	0.002	0.002	0	0	0	0	0	0
OTU644	0.013	0.007	0.016	0.093	0	0.055	0.031	0.02
OTU645	0	0.002	0	0	0	0	0	0
OTU646	0.002	0	0	0	0	0.008	0	0
OTU647	0.017	0.004	0.01	0.003	0	0	0	0
OTU648	0	0.002	0	0	0	0	0	0
OTU649	0.002	0	0	0	0	0.013	0	0
OTU650	0	0	0	0	0	0	0	0.002
OTU651	0.002	0	0	0	0	0	0	0
OTU652	0	0	0.002	0	0	0	0	0
OTU653	0.002	0	0	0	0	0	0	0
OTU654	0	0.005	0.01	0	0	0.003	0	0
OTU655	0	0	0	0	0	0	0	0.002
OTU656	0.002	0.016	0	0	0.008	0	0	0.005
OTU657	0	0.002	0	0	0	0	0	0
OTU658	0.004	0.005	0	0.013	0.01	0.005	0	0
OTU659	0.004	0	0.004	0.003	0	0	0	0.015
OTU660	0.015	0.025	0.022	0.02	0	0.003	0	0.02
OTU661	0.039	0.002	0.022	0.003	0.003	0	0	0
OTU662	2.979	0.553	2.943	1.443	1.45	0.284	1.544	0.429
OTU663	0.002	0	0	0.003	0	0	0	0
OTU664	0	0	0.002	0	0	0	0	0
OTU665	0	0	0	0.013	0	0	0	0
OTU666	0	0.002	0	0	0	0	0	0
OTU667	0.004	0.005	0	0	0	0	0	0
OTU668	0	0	0.002	0	0	0	0	0
OTU669	0	0.002	0	0	0	0	0	0
OTU670	0	0.002	0	0	0	0	0	0
OTU671	0	0	0.002	0	0	0	0	0
OTU672	0.002	0	0	0	0	0	0	0
OTU673	0	0	0.002	0	0	0	0	0
OTU674	0.002	0.004	0	0	0	0	0	0
OTU675	0.02	0.016	0.016	0.003	0	0.005	0	0
OTU676	0	0	0	0	0	0.018	0	0
OTU677	0	0	0	0.003	0	0.375	0	0
OTU678	0.002	0	0	0	0	0	0	0
OTU679	0.002	0	0	0	0	0.003	0	0
OTU680	0	0.002	0	0	0	0	0	0
OTU681	0	0	0	0.003	0	0	0	0
OTU682	0	0	0	0	0	0.003	0	0
OTU683	0	0	0	0	0	0.008	0	0
OTU684	0	0.002	0	0	0	0	0	0
OTU685	0	0.002	0	0	0	0	0	0
OTU686	0	0.002	0	0	0	0	0	0
OTU687	0.002	0	0	0	0	0	0	0
OTU688	0	0	0	0	0	0.003	0	0
OTU689	0	0	0	0	0	0.003	0	0
OTU690	0	0	0	0	0	0.003	0	0
OTU691	0	0.009	0	0.007	0	0.234	0.003	0.002
OTU692	0	0	0	0	0	0.003	0	0
OTU693	0.002	0	0.002	0	0	0.003	0	0
OTU694	0.002	0	0	0	0	0	0	0
OTU695	0.004	0.011	0	0	0	0.005	0	0
OTU696	0	0	0.002	0	0	0	0	0
OTU697	0.002	0	0	0	0	0	0	0
OTU698	0	0.002	0	0	0	0	0	0
OTU699	0.002	0.004	0	0.003	0.003	0	0	0
OTU700	0	0.002	0	0	0	0	0	0
OTU701	0	0	0.002	0	0	0.003	0	0
OTU702	0.172	0.198	0.278	0.056	0.142	0	0.056	0.102
OTU703	0.002	0	0	0	0	0	0	0
OTU704	0.002	0.004	0.004	0	0	0	0	0
OTU705	0.002	0	0	0	0	0	0	0
OTU706	0	0	0.006	0	0	0	0	0
OTU707	0.004	0	0.01	0	0	0	0	0
OTU708	0.002	0.004	0	0	0	0	0	0
OTU709	0	0.002	0.008	0	0	0	0	0
OTU710	0.002	0	0	0	0	0	0	0
OTU711	0	0.005	0.002	0	0	0	0	0
OTU712	0	0.002	0.004	0	0	0	0	0
OTU713	0	0	0.002	0	0	0	0	0
OTU714	0.002	0	0	0	0	0	0	0
OTU715	0.007	0	0	0	0	0	0	0
OTU716	0	0.002	0	0	0	0	0	0
OTU717	0	0	0	0.003	0	0	0	0
OTU718	0.002	0	0	0	0	0	0	0
OTU719	0.013	0.009	0.008	0.003	0	0	0.003	0
OTU720	0.002	0	0	0.003	0	0	0	0
OTU721	0.022	0.004	0.074	0.046	0	0	0	0.007
OTU722	0.002	0	0	0	0	0	0	0
OTU723	0.004	0	0	0	0	0	0	0
OTU724	0.002	0.002	0.02	0	0	0	0	0
OTU725	0	0.002	0.002	0	0	0	0	0
OTU726	0	0	0.002	0	0	0	0	0
OTU727	0	0.002	0	0	0	0	0	0
OTU728	0	0.007	0	0	0	0	0	0
OTU729	0	0.004	0	0.003	0	0	0	0
OTU730	0	0	0	0.003	0	0	0	0
OTU731	0.002	0	0.004	0	0	0	0	0
OTU732	0	0	0.02	0	0.003	0	0	0
OTU733	0.013	0.016	0.016	0.01	0.003	0	0	0
OTU734	0	0	0.002	0	0	0	0	0
OTU735	0.002	0.004	0.002	0	0.003	0	0	0
OTU736	0.002	0	0	0	0	0	0	0
OTU737	0	0	0.004	0	0	0	0	0
OTU738	0.007	0.004	0.012	0.003	0	0.003	0	0
OTU739	0.02	0	0.016	0.027	0.003	0.018	0	0
OTU740	0.002	0.002	0	0	0	0	0	0
OTU741	0	0	0.002	0	0	0	0	0
OTU742	0	0.002	0	0	0	0	0	0
OTU743	0.002	0	0	0	0	0	0	0
OTU744	0	0.004	0	0	0	0	0	0
OTU745	0.002	0	0	0	0	0	0	0
OTU746	0	0	0.002	0	0	0	0	0
OTU747	0.004	0.005	0.012	0.003	0	0	0	0.002
OTU748	0	0.002	0	0	0	0	0	0
OTU749	0	0.004	0	0	0	0	0	0
OTU750	0	0	0.002	0	0	0	0	0
OTU751	0.002	0.002	0	0	0	0	0	0
OTU752	0	0	0.002	0	0	0	0	0
OTU753	0	0.004	0.006	0.007	0	0	0	0
OTU754	0.002	0.007	0.004	0.003	0	0	0	0
OTU755	0	0.002	0	0	0	0	0	0
OTU756	0.002	0.002	0	0	0	0	0	0
OTU757	0	0	0.002	0	0	0	0	0
OTU758	0.002	0.002	0.002	0.013	0	0.01	0	0
OTU759	0	0.004	0	0	0	0	0	0
OTU760	0.002	0	0	0	0	0	0	0
OTU761	0.002	0.005	0.004	0.003	0	0	0	0
OTU762	0	0	0.002	0	0	0	0	0
OTU763	0	0.002	0.002	0	0	0	0	0
OTU764	0.002	0	0	0	0	0	0	0
OTU765	0	0.002	0	0.003	0	0	0	0
OTU766	0.002	0	0	0.007	0	0	0	0
OTU767	0	0.004	0.002	0	0	0	0	0
OTU768	0.007	0.009	0.008	0.003	0.003	0.013	0.003	0
OTU769	0	0.002	0	0	0	0.003	0	0
OTU770	0.002	0	0	0	0	0	0	0
OTU771	0	0	0.004	0	0	0	0	0
OTU772	0.002	0.002	0.004	0	0	0	0	0
OTU773	0	0	0.002	0	0	0	0	0
OTU774	0	0.002	0	0	0	0	0	0
OTU775	0	0	0.002	0	0	0	0	0
OTU776	0.026	0.009	0.043	0.066	0.01	0.05	0	0
OTU777	0	0.009	0.008	0	0	0	0	0
OTU778	0.004	0.002	0.004	0	0	0	0	0
OTU779	0	0	0	0	0.003	0	0	0
OTU780	0	0	0.002	0	0	0	0	0
OTU781	0	0.002	0	0	0	0	0	0
OTU782	0.109	0.035	0.074	0.106	0.103	0.025	0.066	0.067
OTU783	0	0	0.002	0	0	0	0	0
OTU784	0	0	0.002	0	0	0	0	0
OTU785	0.002	0	0	0	0	0	0	0
OTU786	0	0.002	0	0	0	0	0	0
OTU787	0	0	0	0.007	0	0	0	0
OTU788	0	0.002	0	0	0	0	0	0
OTU789	0.024	0.105	0.008	0.186	0.075	0.005	0	0.007
OTU790	0	0.002	0	0	0	0	0	0
OTU791	0	0	0.002	0	0	0	0	0
OTU792	0.004	0	0.002	0	0	0	0	0
OTU793	0	0	0.002	0	0	0	0	0
OTU794	0.004	0.002	0.006	0	0	0.003	0	0
OTU795	0	0	0.002	0	0	0	0	0
OTU796	0	0.004	0.004	0	0	0	0	0
OTU797	0.002	0	0.002	0	0	0	0	0
OTU798	0.002	0.004	0.002	0	0	0	0	0
OTU799	0	0	0.002	0	0	0	0	0
OTU800	0	0	0.004	0	0	0	0	0
OTU801	0	0.005	0.006	0	0	0	0	0
OTU802	0	0	0.002	0	0	0	0	0
OTU803	0	0.002	0	0	0	0	0	0
OTU804	0	0	0.002	0	0	0	0	0
OTU805	0.004	0.002	0.006	0	0.003	0	0	0
OTU806	0	0.002	0	0	0	0	0	0
OTU807	0.009	0.002	0.002	0.02	0	0.003	0	0
OTU808	0	0	0.002	0	0	0	0	0
OTU809	0	0	0.004	0	0	0	0	0
OTU810	0.007	0	0	0.003	0	0.003	0.024	0.04
OTU811	0.002	0	0	0	0	0	0	0
OTU812	0	0.005	0	0	0	0.086	0	0
OTU813	0.004	0	0	0	0	0	0	0
OTU814	1.071	0.062	0.025	1.125	0.018	0.242	0.906	2.633
OTU815	0.048	0	0	0.003	0	0	0	0.01
OTU816	0	0.002	0	0	0	0	0	0
OTU817	0.002	0	0	0	0	0	0	0
OTU818	0	0.004	0	0	0	0	0	0
OTU819	0	0.002	0	0	0	0	0	0
OTU820	0	0.011	0	0	0	0.045	0	0
OTU821	0.002	0	0	0	0	0	0	0
OTU822	0.002	0.035	0.006	0	0.003	0	0	0
OTU823	0.002	0	0	0	0	0	0	0
OTU824	0.002	0	0.006	0	0	0	0	0
OTU825	0.002	0.004	0.016	0	0	0	0	0
OTU826	0	0	0	0	0.003	0	0	0
OTU827	0.002	0	0	0	0	0	0	0
OTU828	0.002	0	0.002	0	0	0.003	0	0
OTU829	0.002	0.002	0.002	0	0	0	0	0
OTU830	0	0	0.002	0	0	0	0	0
OTU831	0	0	0	0.003	0	0	0	0
OTU832	0	0	0.002	0	0	0	0	0
OTU833	0.024	0.012	0.02	0.01	0.008	0.03	0.01	0.062
OTU834	0.024	0.016	0.006	0.09	0.098	0.008	0.031	0.448
OTU835	1.208	0.67	0.956	2.972	0.817	0.398	2.157	1.67
OTU836	0	0.002	0	0	0	0	0	0
OTU837	0	0	0	0	0	0.005	0	0.005
OTU838	0.028	0.037	0.02	0	0.07	0.018	0.035	0.05
OTU839	0.004	0	0.004	0	0	0	0	0
OTU840	0.002	0.004	0.006	0	0	0	0	0
OTU841	0	0.002	0	0	0	0	0	0
OTU842	0.002	0.03	0.008	0.03	0.005	0	0.024	0
OTU843	0	0	0	0	0	0	0	0.002
OTU844	0.002	0	0	0	0	0	0	0
OTU845	0	0.004	0.002	0	0	0	0	0
OTU846	0.007	0.016	0.002	0.003	0	0	0	0
OTU847	0	0.002	0.002	0	0	0	0	0
OTU848	0.002	0	0.002	0	0	0	0	0
OTU849	0	0.011	0.002	0.003	0	0	0	0
OTU850	0.009	0.016	0.012	0	0	0	0	0
OTU851	0	0.002	0	0	0	0	0	0
OTU852	0	0.002	0	0	0	0.023	0	0
OTU853	0	0.023	0	0	0	0.206	0	0
OTU854	0	0.002	0	0	0	0.005	0	0
OTU855	0.004	0	0	0	0	0	0	0
OTU856	0	0	0.002	0	0	0	0	0
OTU857	0	0.007	0.02	0.007	0.008	0.028	0.01	0.005
OTU858	0.002	0	0	0	0	0	0	0
OTU859	0	0	0	0.003	0	0	0	0
OTU860	0	0.002	0.002	0	0	0	0	0
OTU861	0.009	0	0.002	0	0	0	0	0
OTU862	0.203	0.17	0.349	0.119	0.251	0.352	0.045	0.047
OTU863	0	0	0	0	0	0.065	0	0
OTU864	0.002	0	0	0	0	0	0	0
OTU865	0	0	0	0	0.005	0	0	0
OTU866	0	0.002	0	0.003	0	0	0	0
OTU867	0.004	0	0.002	0	0	0	0	0
OTU868	0	0	0.004	0	0	0	0	0
OTU869	0.009	0.027	0.006	0.017	0.059	0.043	0	0.035
OTU870	0	0.002	0	0	0	0	0	0
OTU871	0.002	0	0.002	0	0	0	0	0
OTU872	0	0.002	0	0	0	0	0	0
OTU873	0.002	0	0.002	0.003	0	0	0	0
OTU874	0.002	0	0.002	0	0	0	0	0
OTU875	0	0.002	0.002	0	0	0	0	0
OTU876	0	0.002	0	0	0	0.003	0	0
OTU877	0	0	0.002	0	0	0	0	0
OTU878	0	0	0	0	0	0.003	0	0
OTU879	0	0.004	0	0	0	0.008	0	0
OTU880	0	0.002	0	0	0	0	0	0
OTU881	0	0	0	0	0	0.003	0	0
OTU882	0	0.011	0	0.007	0	0.189	0	0
OTU883	0	0	0	0	0	0.02	0	0
OTU884	0.002	0.11	0.02	0.189	0	0.737	0.003	0.002
OTU885	0	0.002	0	0	0	0	0	0
OTU886	0	0.004	0	0	0	0.003	0	0
OTU887	0	0	0.002	0	0	0.005	0	0
OTU888	0	0.004	0	0	0	0	0	0
OTU889	0.002	0.007	0	0	0	0	0	0
OTU890	0	0	0	0	0.003	0	0	0
OTU891	0	0.002	0	0	0	0	0	0
OTU892	0	0.002	0	0	0	0.03	0	0
OTU893	0.002	0.002	0	0	0.057	0.025	0	0
OTU894	0	0	0	0	0	0.005	0	0
OTU895	0	0.005	0	0	0	0	0	0
OTU896	0	0.002	0	0	0.008	0.003	0	0
OTU897	0	0	0	0	0	0.003	0	0
OTU898	0	0	0.002	0	0	0	0	0
OTU899	0	0.002	0	0	0	0	0	0
OTU900	0	0.002	0	0	0	0	0	0
OTU901	0	0.002	0	0	0	0	0	0
OTU902	0.059	0.523	0.033	0.013	0.791	0.299	0.007	0.017
OTU903	0.004	0	0.004	0	0	0	0	0
OTU904	0	0.007	0	0	0	0	0	0
OTU905	0	0.002	0.002	0	0	0.003	0	0
OTU906	0.002	0	0	0	0	0	0	0
OTU907	0.002	0	0.008	0.003	0.005	0	0	0
OTU908	0.046	0.007	0.045	0.023	0.026	0.01	0.007	0.01
OTU909	0	0	0	0.003	0	0	0	0
OTU910	0	0.021	0.004	0.027	0	0.133	0	0.002
OTU911	0	0.002	0	0	0	0	0	0
OTU912	0	0	0	0	0.005	0.015	0	0
OTU913	0	0.046	0.023	0	0.059	0.038	0.024	0
OTU914	0.017	0.004	0.027	0.003	0	0.003	0	0
OTU915	0.002	0	0	0	0	0	0	0
OTU916	0	0.002	0.004	0	0	0	0	0
OTU917	0	0	0	0	0	0.003	0	0
OTU918	0	0.002	0	0	0	0.325	0	0
OTU919	0	0	0	0	0	0.003	0	0
OTU920	0	0.032	0	0.02	0	0.554	0	0.007
OTU921	0	0.014	0	0.003	0	1.847	0	0.007
OTU922	0.004	0.585	0.012	0.292	0.005	9.592	0.021	0.057
OTU923	0	0.004	0.006	0	0	0	0	0
OTU924	0.022	0.019	0.069	0.017	0.003	0.01	0	0.01
OTU925	0	0	0.002	0	0	0	0	0
OTU926	0.007	0.002	0.004	0.003	0	0	0	0.002
OTU927	0.017	0.129	0.515	0	0.098	0.005	0.014	0.032
OTU928	0	0	0	0	0	0.043	0	0
OTU929	0.007	0	0.014	0	0.003	0.003	0	0.002
OTU930	0.009	0	0.012	0	0	0	0.003	0.035
OTU931	0.094	0.057	0.061	0.139	0.005	0.005	0.017	2.787
OTU932	0.002	0	0	0	0	0	0	0
OTU933	0.002	0	0.002	0	0	0	0	0
OTU934	0.002	0	0.012	0	0	0	0	0
OTU935	3.941	4.741	13.03	5.437	5.114	0.904	4.62	8.92
OTU936	0	0	0.049	0.007	0	0.008	0	0
OTU937	0.004	0	0	0	0	0	0	0
OTU938	0.015	0.03	0.012	0.027	0.003	0	0	0.005
OTU939	0	0	0.002	0	0	0	0	0
OTU940	0	0	0.002	0	0	0	0	0
OTU941	0	0	0	0	0	0	0	0.002
OTU942	0	0	0	0	0	0.086	0	0
OTU943	0.002	0.011	0.01	0.01	0	0.003	0	0
OTU944	0	0.002	0	0	0	0	0	0
OTU945	0.007	0.004	0.004	0	0	0	0	0
OTU946	0.059	0.028	0.057	0.003	0	0	0.007	0
OTU947	0	0	0.002	0	0	0	0	0
OTU948	0	0	0.004	0.01	0	0	0	0
OTU949	0	0	0.002	0	0	0	0	0
OTU950	0	0.002	0	0	0.005	0	0	0
OTU951	0.011	0.007	0.008	0.003	0	0	0	0.002
OTU952	0.36	0.578	0.354	0.186	0.052	0.148	0.178	0.198
OTU953	11.78	11.749	8.974	12.061	7.142	2.386	34.276	2.799
OTU954	0.004	0	0	0	0	0	0	0
OTU955	0.007	0	0	0	0	0	0	0
OTU956	0.002	0	0.002	0	0	0.01	0	0.015
OTU957	0.009	0.007	0.008	0	0	0.008	0	0.002
OTU958	0.009	0.014	0.018	0	0	0	0	0.005
OTU959	0.763	0.526	0.864	0.736	0.705	0.395	0.484	1.092
OTU960	0.004	0	0.004	0	0.003	0	0	0
OTU961	0.417	0.408	0.409	0.365	0.349	0.184	0.244	0.265
OTU962	0.024	0.023	0.012	0.003	0	0.015	0	0.007
OTU963	0.011	0	0.006	0	0	0	0	0
OTU964	0.004	0	0.023	0	0	0	0	0
OTU965	0.144	0.122	0.652	0.066	0.411	0.053	0.031	0.042
OTU966	0.002	0	0	0.007	0	0	0	0
OTU967	0	0.002	0	0	0	0	0	0
OTU968	0	0	0	0	0	0.003	0	0
OTU969	0.004	0.012	0.006	0.003	0	0	0	0.002
OTU970	0	0	0	0.003	0	0	0	0
OTU971	0	0	0	0.017	0	0	0	0.002
OTU972	0.002	0	0	0	0	0	0	0
OTU973	0	0	0	0	0	0.003	0	0
OTU974	0	0.002	0	0	0	0	0	0
OTU975	0.009	0	0.004	0	0.016	0.005	0	0.005
OTU976	0	0.002	0.002	0	0	0	0	0
OTU977	0.002	0.005	0.014	0	0	0	0	0
OTU978	0	0.002	0	0	0	0	0	0
OTU979	0	0.002	0.004	0	0	0	0	0
OTU980	0.002	0	0.012	0	0	0	0	0
OTU981	0	0.002	0.002	0	0	0	0	0
OTU982	0	0	0	0	0.005	0	0	0
OTU983	0	0.002	0	0	0	0	0	0
OTU984	0	0	0	0	0	0.025	0	0.002
OTU985	0.002	0.002	0.008	0.017	0	0.146	0	0.005
OTU986	0.002	0	0	0	0	0	0	0
OTU987	0	0.002	0	0	0	0	0	0
OTU988	0	0	0.002	0	0	0	0	0
OTU989	0	0	0	0	0.003	0	0	0
OTU990	0.002	0	0	0	0	0	0	0
OTU991	0.002	0	0	0	0	0	0	0
OTU992	0	0.002	0	0	0	0	0	0
OTU993	0	0.002	0	0	0	0	0	0
OTU994	0	0	0.002	0	0	0	0	0
OTU995	0.009	0.012	0.006	0.007	0	0.005	0	0
OTU996	0	0.002	0	0	0	0	0	0
OTU997	0.002	0.028	0.006	0.007	0	0.063	0.003	0.04
OTU998	0.155	0.466	0.215	0.169	0.173	0.284	0.101	0.339
OTU999	0	0.002	0	0	0	0	0	0
OTU1000	0.002	0	0	0	0	0	0	0
OTU1001	0	0	0.002	0	0	0	0	0
OTU1002	0	0	0	0	0	0	0	0.002
OTU1003	0.037	0.078	0.055	0.096	0.016	0.04	0.007	0.012
OTU1004	0.004	0	0	0	0	0	0	0
OTU1005	0.002	0	0.002	0	0	0	0	0
OTU1006	0.004	0.009	0.006	0.003	0	0	0	0
OTU1007	0.004	0.004	0.006	0.007	0	0	0	0.002
OTU1008	0.129	0.09	0.117	0.136	0.222	0.065	0.181	0.032
OTU1009	0	0	0.002	0	0	0	0	0
OTU1010	0.002	0.012	0	0	0	0.262	0	0
OTU1011	0	0.048	0	0	0	0.277	0	0
OTU1012	0.002	0	0.002	0	0	0	0	0
OTU1013	0.002	0	0	0	0	0	0	0
OTU1014	0	0	0.002	0	0	0	0	0.002
OTU1015	0.002	0	0	0	0	0	0	0
OTU1016	0.011	0.004	0.002	0	0	0.003	0	0
OTU1017	0.098	0.181	0.159	0.056	0.059	0.123	0.003	0.032
OTU1018	0	0.002	0	0	0	0	0	0
OTU1019	0	0	0.002	0	0	0	0	0
OTU1020	0.004	0	0.014	0	0.003	0.003	0	0.005
OTU1021	0	0	0.002	0	0	0	0	0
OTU1022	0	0	0	0.003	0	0	0	0
OTU1023	0	0	0	0.003	0	0	0	0
OTU1024	0	0.002	0	0	0	0	0	0
OTU1025	0	0	0.002	0	0	0	0	0
OTU1026	0.007	0.005	0.012	0.01	0.003	0.008	0	0
OTU1027	0.037	0.007	0.029	0.02	0.018	0.003	0.007	1.655
OTU1028	0.923	0.388	0.725	1.31	0.127	0.03	0.15	6.406
OTU1029	0	0.002	0	0	0	0	0	0
OTU1030	0	0	0	0	0	0.005	0	0
OTU1031	0.002	0.037	0.014	0	0	0.015	0.003	0.002
OTU1032	0	0	0	0	0	0.005	0	0
OTU1033	0.004	0.011	0	0	0	0.04	0	0
OTU1034	0.002	0.067	0	0.013	0	0	0	0
OTU1035	0	0.002	0	0	0	0	0	0
OTU1036	0.002	0	0	0	0	0	0	0
OTU1037	0	0	0	0	0	0.013	0	0
OTU1038	0	0	0.002	0	0	0.003	0	0
OTU1039	0.002	0	0	0	0	0	0	0
OTU1040	0.004	0	0	0	0	0	0	0
OTU1041	0	0.002	0	0	0	0	0	0
OTU1042	0.002	0	0.002	0	0	0	0	0
OTU1043	0	0.002	0	0	0	0	0	0
OTU1044	0.004	0	0	0	0	0	0	0
OTU1045	0	0.002	0	0	0	0	0	0
OTU1046	0	0.002	0	0	0	0	0	0
OTU1047	0	0.007	0	0	0	0.07	0	0
OTU1048	0	0.004	0	0	0	0	0	0
OTU1049	0	0.002	0	0	0	0.003	0	0
OTU1050	0	0.14	0.014	0	0	0.262	0.003	0
OTU1051	0	0	0.002	0.003	0	0	0	0
OTU1052	0.002	0	0	0	0	0	0	0
OTU1053	0.133	0.064	0.041	0.209	0.088	0.496	0.024	0.711
OTU1054	3.464	1.221	1.698	7.576	2.739	4.734	4.788	3.847
OTU1055	0	0	0.002	0	0	0	0	0
OTU1056	0.004	0	0	0	0	0	0	0
OTU1057	0	0.002	0	0	0	0	0	0
OTU1058	0	0.002	0.002	0	0	0	0	0
OTU1059	0.011	0.021	0.018	0	0.003	0.003	0	0
OTU1060	0	0.021	0.004	0	0	0	0	0
OTU1061	0	0.007	0	0	0	0	0	0
OTU1062	0	0	0.002	0	0	0	0	0
OTU1063	0.011	0.014	0	0.003	0	0	0	0
OTU1064	0.002	0	0.004	0.003	0	0	0	0
OTU1065	0	0	0.002	0	0	0	0	0
OTU1066	0.009	0.005	0.049	0.013	0.005	0.003	0	0.007
OTU1067	0	0	0	0.003	0	0	0	0
OTU1068	0.002	0	0	0	0	0	0	0
OTU1069	0	0.005	0.004	0	0	0	0	0
OTU1070	0	0	0.002	0	0	0	0	0
OTU1071	0.009	0.005	0.004	0	0	0	0	0
OTU1072	0.002	0	0	0	0	0	0	0
OTU1073	0	0	0.002	0	0	0	0	0
OTU1074	0	0.007	0	0.003	0	0.008	0	0
OTU1075	0	0.002	0	0	0	0	0	0
OTU1076	0.002	0	0	0	0	0	0	0
OTU1077	0.002	0.002	0.002	0	0	0.01	0	0
OTU1078	0.002	0	0	0	0	0	0	0
OTU1079	0.002	0	0	0	0	0	0	0
OTU1080	0.002	0.002	0	0	0	0	0	0
OTU1081	0.007	0	0	0	0	0	0	0
OTU1082	0	0	0.002	0	0	0	0	0
OTU1083	0.007	0.002	0.004	0	0	0	0	0
OTU1084	0.002	0	0	0	0	0	0	0
OTU1085	0.002	0.011	0.008	0	0	0	0	0.002
OTU1086	0	0	0.002	0	0	0	0	0
OTU1087	0	0.002	0	0	0	0	0	0
OTU1088	0	0	0.004	0	0	0	0	0
OTU1089	0.002	0	0	0	0	0	0	0
OTU1090	0	0	0.002	0	0	0	0	0
OTU1091	0.002	0	0	0	0	0	0	0
OTU1092	0	0.004	0.002	0	0	0	0	0
OTU1093	0	0	0.002	0	0	0	0	0
OTU1094	0.004	0.002	0.014	0	0	0.003	0.003	0.002
OTU1095	0	0	0.002	0	0	0	0	0
OTU1096	0	0	0	0	0	0.003	0	0
OTU1097	0.007	0.005	0.01	0	0	0	0	0
OTU1098	0.009	0.019	0.029	0.007	0.013	0.003	0.003	0.005
OTU1099	0.004	0.004	0.006	0	0	0	0	0
OTU1100	0.026	0.004	0.059	0.076	0.049	0.03	0	0.002
OTU1101	0.002	0.004	0.002	0	0	0	0	0
OTU1102	0	0.002	0	0	0	0	0	0
OTU1103	0	0	0	0	0	0.013	0	0
OTU1104	0	0	0.002	0	0	0	0	0.002
OTU1105	0.002	0.004	0.01	0.013	0.003	0.023	0.014	0.005
OTU1106	0.002	0	0	0	0	0	0	0
OTU1107	0	0	0.002	0	0	0	0	0
OTU1108	0.002	0	0.002	0	0	0	0	0
OTU1109	0	0	0.002	0	0	0	0	0
OTU1110	0.004	0	0.004	0.003	0	0	0	0
OTU1111	0	0	0.004	0	0	0	0	0
OTU1112	0	0.002	0.002	0	0	0	0	0
OTU1113	0	0	0.002	0	0	0	0	0
OTU1114	0.002	0	0	0	0	0	0	0
OTU1115	0	0.005	0	0	0	0.003	0	0
OTU1116	0.002	0.149	0.018	0	0.003	0.015	0	0
OTU1117	0	0.004	0	0	0	0.023	0	0
OTU1118	0.002	0	0.002	0	0	0	0	0
OTU1119	0	0	0.002	0	0	0	0	0
OTU1120	0	0	0.002	0	0	0	0	0
OTU1121	0	0.002	0	0	0	0	0	0
OTU1122	0	0	0.002	0	0	0	0	0
OTU1123	0	0.002	0.012	0	0	0	0	0
OTU1124	0	0.004	0.002	0	0	0	0	0
OTU1125	0	0.002	0	0	0	0	0	0
OTU1126	0	0.002	0.002	0	0	0	0	0
OTU1127	0	0.002	0	0	0	0	0	0
OTU1128	0	0	0.002	0	0	0	0	0
OTU1129	0.002	0.004	0.004	0	0	0	0	0
OTU1130	0.002	0.002	0.002	0	0	0	0	0
OTU1131	0	0	0.002	0	0	0	0	0
OTU1132	0	0.002	0	0	0	0	0	0
OTU1133	0	0	0.002	0	0	0	0	0
OTU1134	0	0.002	0.002	0.003	0	0	0	0.002
OTU1135	0.009	0.004	0.014	0	0	0	0	0
OTU1136	0.007	0	0.012	0	0	0.005	0	0
OTU1137	0	0.002	0	0	0	0	0	0
OTU1138	0	0.002	0	0	0	0	0	0
OTU1139	0.004	0.004	0.006	0.003	0	0	0	0
OTU1140	0	0	0.002	0	0	0	0	0
OTU1141	0	0	0	0	0.003	0	0	0
OTU1142	0.009	0.004	0	0	0.054	0	0	0
OTU1143	0.004	0.002	0.002	0	0	0	0	0
OTU1144	0	0	0.002	0	0	0	0	0
OTU1145	0.002	0	0.002	0	0	0.003	0	0
OTU1146	0	0	0	0.003	0	0	0	0
OTU1147	0.044	0.021	0.133	0.086	0.016	0.02	0.007	0.017
OTU1148	0.004	0.005	0.002	0.003	0.003	0.005	0.003	0.007
OTU1149	0	0.004	0	0	0	0	0	0
OTU1150	0	0.005	0.016	0	0	0	0	0
OTU1151	0.002	0.004	0.006	0	0	0	0	0
OTU1152	0.002	0.002	0	0.003	0	0	0	0
OTU1153	0.004	0.007	0.012	0.003	0	0.005	0	0
OTU1154	0.007	0	0.02	0	0	0.003	0	0.002
OTU1155	0.028	0.002	0.023	0	0	0	0	0
OTU1156	0	0	0.002	0	0	0	0	0
OTU1157	0.004	0.004	0	0.003	0	0	0	0
OTU1158	0	0	0.002	0	0	0	0	0
OTU1159	0.002	0	0	0	0	0	0	0
OTU1160	0	0.004	0	0	0	0	0	0
OTU1161	0.002	0.004	0.008	0	0	0	0	0
OTU1162	0.109	0.082	0.125	0.033	0.07	0.013	0.003	0.017
OTU1163	0.002	0	0.002	0.003	0	0	0	0.007
OTU1164	0.308	0.209	0.46	0.305	0.134	0.055	0.073	0.218
OTU1165	0.013	0.004	0.014	0.013	0	0.005	0.003	0.045
OTU1166	0	0	0.002	0	0	0	0	0
OTU1167	0	0.002	0	0	0	0	0	0
OTU1168	0	0	0.002	0	0	0	0	0
OTU1169	0.046	0	0.002	0	0	0	0	0
OTU1170	0.966	0.007	0.008	0	0	0	0	0
OTU1171	0	0	0	0	0.003	0	0	0
OTU1172	0.002	0	0	0	0	0	0	0
OTU1173	0.02	0.025	0.037	0.007	0.013	0.005	0.003	0.005
OTU1174	0	0	0.002	0	0	0	0	0
OTU1175	0	0	0.002	0	0	0	0	0
OTU1176	0.085	0.007	0.022	0.036	0	0.196	0	0
OTU1177	0.002	0.002	0.002	0	0	0.02	0	0
OTU1178	0.002	0	0	0	0	0	0	0
OTU1179	0.002	0	0	0	0	0	0	0
OTU1180	0	0	0.002	0	0	0	0	0
OTU1181	0	0	0.002	0	0	0	0	0
OTU1182	0	0.002	0	0.003	0.003	0	0	0
OTU1183	0.004	0	0.002	0	0	0	0	0
OTU1184	0.194	0.103	0.317	0.129	1.444	0.053	0.045	0.072
OTU1185	0	0	0	0.003	0	0	0	0
OTU1186	0.004	0	0	0	0	0.005	0	0
OTU1187	0	0	0	0	0	0.015	0	0
OTU1188	0.124	0.135	0.151	0.04	0.034	0.274	0.031	0.045
OTU1189	0.002	0.004	0	0.003	0	0	0	0
OTU1190	0	0	0	0	0	0.003	0	0
OTU1191	0.004	0.009	0.01	0.003	0.008	0.01	0	0
OTU1192	0.002	0.004	0.01	0	0	0	0	0
OTU1193	0.035	0.012	0.104	0.03	0.021	0.015	0.042	0.04
OTU1194	0	0	0.002	0	0	0.003	0	0
OTU1195	0.002	0	0	0	0	0	0	0
OTU1196	0	0.002	0	0	0	0	0	0
OTU1197	0	0.009	0	0	0	0	0	0
OTU1198	0	0.002	0.002	0	0	0	0	0
OTU1199	0	0.002	0	0	0	0	0	0
OTU1200	0	0	0	0	0.003	0	0	0
OTU1201	0	0	0	0	0.003	0	0	0
OTU1202	0	0	0	0	0.003	0	0	0
OTU1203	0	0	0	0	0.01	0	0	0
OTU1204	0	0	0	0	0.003	0	0	0
OTU1205	0.007	0.004	0.004	0	0.574	0	0	0
OTU1206	0	0	0	0	0.008	0	0	0
OTU1207	0.002	0.002	0	0.003	0	0	0	0
OTU1208	0.002	0	0	0	0	0	0	0
OTU1209	0	0.002	0	0	0	0	0	0
OTU1210	0	0.002	0	0	0	0	0	0
OTU1211	0	0.002	0.002	0	0	0.013	0	0
OTU1212	0	0	0	0	0	0.003	0	0
OTU1213	0	0	0.002	0.003	0	0	0	0
OTU1214	0	0	0.002	0	0	0.003	0	0
OTU1215	0.041	0.071	0.035	0.123	0.085	0.101	0	0.077
OTU1216	0.002	0	0	0	0	0	0	0
OTU1217	0	0	0.002	0	0	0	0	0
OTU1218	0.002	0.002	0.037	0	0.003	0.008	0	0.002
OTU1219	0	0	0.002	0	0	0	0	0
OTU1220	0	0	0	0	0.028	0	0	0
OTU1221	0.002	0	0	0	0	0	0	0
OTU1222	0	0	0	0.003	0	0	0	0
OTU1223	0	0	0	0.003	0	0	0	0
OTU1224	0.004	0	0.008	0	0	0.003	0	0.005
OTU1225	0.144	0.039	0.086	0.027	0.018	0.03	0.084	0.012
OTU1226	0.002	0.002	0.059	0	0.003	0.018	0.021	0.136
OTU1227	0.017	0.034	0.838	0.053	0.018	0.045	0.443	0.381
OTU1228	0.002	0.002	0	0.003	0	0.008	0	0
OTU1229	0.294	0.144	0.296	1.566	0.977	0.486	0.261	0.119
OTU1230	0	0	0.002	0	0	0	0	0
OTU1231	0	0	0.002	0	0	0	0	0
OTU1232	0	0	0.002	0.003	0	0	0	0
OTU1233	0.007	0	0.051	0.007	0.005	0	0	0
OTU1234	0.002	0	0	0	0.003	0	0	0
OTU1235	0	0	0	0	0	0.148	0	0
OTU1236	0	0.028	0	0.007	0	0.194	0	0
OTU1237	0	0	0.002	0	0	0	0	0
OTU1238	0	0	0.004	0	0.003	0	0	0
OTU1239	0.002	0.009	0.004	0.003	0	0.003	0	0.005
OTU1240	0.002	0	0.008	0	0	0	0	0
OTU1241	0.004	0.002	0.002	0.003	0	0	0	0
OTU1242	0	0	0.002	0	0	0.003	0	0
OTU1243	0	0.002	0	0	0	0	0	0
OTU1244	0.007	0.002	0.002	0	0	0	0	0
OTU1245	0.011	0	0.002	0	0	0	0	0.002
OTU1246	0	0.004	0.004	0	0	0	0	0
OTU1247	0.009	0.002	0.016	0	0	0	0	0.002
OTU1248	0	0.002	0.002	0	0	0	0	0
OTU1249	0	0	0	0	0.01	0	0	0
OTU1250	0	0.002	0.002	0	0	0	0	0
OTU1251	0	0	0.002	0	0	0	0	0
OTU1252	0.002	0.007	0.01	0	0	0	0	0
OTU1253	0	0.004	0	0	0	0	0	0
OTU1254	0.007	0.007	0.014	0.003	0	0	0	0
OTU1255	0.403	0.36	0.693	0.036	1.419	0.015	0.042	0.017
OTU1256	0	0.002	0	0	0	0	0	0
OTU1257	0.007	0	0.004	0.01	0	0	0	0
OTU1258	0	0.002	0	0.007	0	0.018	0	0
OTU1259	0	0.002	0	0.017	0	0.018	0	0.002
OTU1260	0	0	0	0	0	0.008	0	0
OTU1261	0	0	0	0.01	0	0	0	0
OTU1262	0	0.002	0	0	0	0	0	0
OTU1263	0	0	0	0.013	0	0.003	0	0
OTU1264	0	0	0	0.043	0	0	0	0
OTU1265	0	0.032	0.008	1.556	0	0.252	0	0.005
OTU1266	0.002	0	0	0	0	0	0	0
OTU1267	0	0	0	0	0	0.003	0	0
OTU1268	0	0.012	0	0.01	0	0.01	0	0
OTU1269	0.002	0.002	0.002	0	0	0	0	0
OTU1270	0	0	0.002	0	0	0	0	0
OTU1271	0	0.002	0.008	0	0	0	0	0.002
OTU1272	0	0	0	0	0	0.003	0	0
OTU1273	0	0	0	0	0	0.013	0	0
OTU1274	0	0	0	0	0	0.003	0	0
OTU1275	0	0.021	0	0.046	0	0.189	0.003	0
OTU1276	0	0.002	0	0	0	0	0	0
OTU1277	0	0	0.002	0	0	0	0	0
OTU1278	0.002	0.002	0.025	0.01	0	0	0	0
OTU1279	0	0.002	0	0	0	0	0	0
OTU1280	0.004	0.005	0.008	0.003	0	0	0	0
OTU1281	0.002	0	0	0	0	0	0	0
OTU1282	0	0	0.004	0	0	0	0	0
OTU1283	0	0.002	0	0.003	0	0	0	0
OTU1284	0	0	0.002	0	0	0	0	0
OTU1285	0	0	0.002	0	0	0	0	0
OTU1286	0.002	0	0.008	0.003	0	0	0	0
OTU1287	0	0	0.002	0	0	0	0	0
OTU1288	0.002	0	0	0	0	0	0	0
OTU1289	0	0	0.008	0	0	0	0	0
OTU1290	0.033	0.021	0.043	0.02	0.013	0.003	0.003	0.005
OTU1291	0.004	0	0.002	0	0	0	0	0
OTU1292	0.048	0.019	0.049	0.007	0.008	0	0.003	0.01
OTU1293	0.009	0.011	0.02	0	0	0.008	0	0.002
OTU1294	0	0	0.004	0	0.003	0	0	0
OTU1295	0.201	0.144	0.368	0.149	0.067	0.34	0.129	0.233
OTU1296	0.011	0.005	0.002	0	0	0.023	0	0.027
OTU1297	0	0.002	0.008	0	0	0	0	0.03
OTU1298	0.312	0.195	0.785	0.05	0.421	0.035	0.049	0.352
OTU1299	0	0.002	0.006	0	0	0	0	0
OTU1300	0.041	0.044	0.104	0.003	0.003	0	0	0
OTU1301	0	0	0.002	0	0	0	0	0
OTU1302	0	0.002	0	0	0	0	0	0
OTU1303	0	0.002	0.004	0	0	0	0	0
OTU1304	0	0	0.002	0.003	0	0	0	0
OTU1305	0	0.002	0	0	0	0	0	0
OTU1306	0	0	0.002	0	0	0	0	0
OTU1307	0	0	0	0.003	0	0	0	0
OTU1308	0	0.002	0.002	0	0	0	0	0
OTU1309	0	0.002	0.002	0	0	0	0	0
OTU1310	0	0	0	0.007	0	0	0	0
OTU1311	0	0.002	0	0	0	0	0	0
OTU1312	0	0.002	0	0	0	0	0	0
OTU1313	0	0.002	0	0	0	0	0	0
OTU1314	0	0	0	0.003	0	0	0	0
OTU1315	0	0.002	0	0	0	0	0	0
OTU1316	0	0	0	0	0	0	0	0.005
OTU1317	0.017	0	0	0	0.005	0	0	0
OTU1318	0.002	0	0	0	0	0	0	0
OTU1319	0.002	0	0	0	0	0	0	0
OTU1320	0	0	0	0	0	0.003	0	0
OTU1321	0	0	0	0.007	0	0	0	0
OTU1322	0	0.002	0.002	0.003	0	0	0	0.01
OTU1323	0	0.002	0	0	0	0	0	0
OTU1324	0	0.002	0	0	0	0	0	0
OTU1325	0.002	0.004	0.002	0	0	0	0	0
OTU1326	0	0.002	0.002	0	0	0	0	0
OTU1327	0.004	0.002	0.002	0	0	0	0	0
OTU1328	0	0	0	0.229	0	0	0	0
OTU1329	0	0	0.002	0	0	0	0	0
OTU1330	0	0	0	0	0	0.003	0	0
OTU1331	0	0	0	0	0.003	0	0	0.015
OTU1332	0.002	0	0.006	0.003	0	0	0	0
OTU1333	0	0	0.002	0.003	0	0	0	0
OTU1334	0	0	0.002	0	0	0	0	0
OTU1335	0.096	0.043	0.01	0	0.021	0.118	0.003	0.307
OTU1336	0.002	0	0	0	0	0	0	0
OTU1337	0	0	0	0	0	0	0	0.015
OTU1338	0.002	0	0	0.003	0	0	0	0
OTU1339	2.028	1.095	0.961	6.797	0.468	0.425	0.094	1.39
OTU1340	0	0	0	0.05	0	0	0	0
OTU1341	0	0.002	0	0	0	0	0	0
OTU1342	0	0	0	0	0.003	0	0	0
OTU1343	0	0	0	0	0	0.003	0	0
OTU1344	0	0.002	0	0	0	0	0	0
OTU1345	0	0.002	0	0	0	0	0	0
OTU1346	0.011	0.007	0.014	0.013	0.09	0.028	0.084	0.012
OTU1347	0	0	0.002	0	0	0	0	0
OTU1348	0.041	0.03	0.055	0.023	0.016	0.01	0.021	0.015
OTU1349	0	0.002	0.004	0	0	0	0	0
OTU1350	0	0	0	0.003	0	0	0	0
OTU1351	0	0	0.002	0	0	0	0	0
OTU1352	0.004	0	0	0	0	0	0	0
OTU1353	0.002	0.002	0	0	0	0	0	0
OTU1354	0	0.004	0	0	0	0	0	0
OTU1355	0.002	0.016	0	0.01	0.003	0	0	0
OTU1356	0	0.002	0	0	0	0	0	0
OTU1357	0	0.002	0	0	0	0	0	0
OTU1358	0	0.011	0.002	0.003	0	0	0	0
OTU1359	0.002	0	0	0	0	0	0	0
OTU1360	0.002	0	0.002	0	0	0	0	0
OTU1361	0.002	0.002	0.002	0	0	0	0	0
OTU1362	0.022	0.012	0.025	0.003	0	0	0	0
OTU1363	0	0.005	0	0	0	0	0	0
OTU1364	0	0.002	0	0	0	0	0	0
OTU1365	0	0.014	0	0	0	0.003	0	0
OTU1366	0	0.002	0.002	0.007	0	0	0	0
OTU1367	0.002	0	0.004	0	0	0	0	0
OTU1368	0	0.002	0	0	0	0	0	0
OTU1369	0	0	0	0.003	0	0	0	0
OTU1370	0	0.002	0	0	0	0	0	0
OTU1371	0.002	0	0	0	0	0.003	0	0
OTU1372	0.004	0	0	0	0	0	0	0
OTU1373	0	0.002	0	0	0	0	0	0
OTU1374	0	0.007	0.004	0.003	0	0	0	0
OTU1375	0	0	0.002	0	0	0	0	0
OTU1376	0	0.002	0	0	0	0	0	0
OTU1377	0	0.002	0.008	0	0	0	0	0
OTU1378	0.002	0	0	0.003	0	0	0	0
OTU1379	0.002	0	0	0	0	0	0	0
OTU1380	0	0.004	0	0	0	0	0	0.002
OTU1381	0.017	0.011	0.018	0.01	0.003	0.003	0.003	0.005
OTU1382	0.002	0	0	0	0	0	0	0
OTU1383	0	0	0.002	0.003	0	0	0	0
OTU1384	0.002	0.002	0.004	0	0	0	0	0
OTU1385	0.002	0	0	0.003	0	0	0	0
OTU1386	0.002	0	0	0	0	0	0	0
OTU1387	0	0.002	0	0	0	0	0	0
OTU1388	0	0.002	0	0	0	0	0	0
OTU1389	0.002	0	0	0	0	0	0	0
OTU1390	0	0	0.002	0	0	0	0	0
OTU1391	0	0	0.002	0	0	0	0	0
OTU1392	0	0	0.002	0	0	0	0	0
OTU1393	0	0	0.002	0	0	0	0	0
OTU1394	0	0	0.002	0	0	0	0	0
OTU1395	0	0.007	0	0	0	0	0	0
OTU1396	0	0	0.002	0	0	0	0	0
OTU1397	0	0.002	0.002	0	0.005	0	0	0
OTU1398	0	0.002	0	0	0	0	0	0
OTU1399	0	0.002	0	0	0	0	0	0
OTU1400	0.002	0.002	0	0	0	0	0	0
OTU1401	0.004	0.002	0.002	0.003	0	0	0	0
OTU1402	0	0	0.002	0	0	0	0	0
OTU1403	0	0	0.002	0	0	0	0	0
OTU1404	0	0.005	0	0	0	0.003	0.003	0.002
OTU1405	0.072	0.303	0.147	0.01	0.597	0.023	0.383	0.087
OTU1406	0	0	0	0	0	0.003	0	0
OTU1407	0	0.004	0.012	0.017	0	0	0	0
OTU1408	0	0.002	0	0	0	0	0	0
OTU1409	0	0.002	0	0.003	0	0	0	0
OTU1410	0	0	0.002	0	0	0	0	0
OTU1411	0	0.002	0	0	0	0	0	0
OTU1412	0	0.002	0	0	0	0.008	0	0
OTU1413	0	0	0	0	0	0.003	0	0
OTU1414	0	0	0	0	0.003	0	0	0
OTU1415	0	0	0.002	0	0	0	0	0
OTU1416	0.004	0.002	0.002	0	0	0	0	0
OTU1417	0.033	0.011	0.014	0.113	0.054	0.003	0.003	0.045
OTU1418	0	0	0.002	0.003	0	0.003	0	0
OTU1419	0.002	0	0.002	0	0	0.003	0	0
OTU1420	0.002	0	0	0	0	0	0	0
OTU1421	0.002	0.007	0.008	0	0	0	0	0
OTU1422	0.002	0	0	0	0	0	0	0
OTU1423	0	0.002	0	0	0	0	0	0
OTU1424	0.004	0	0	0	0	0	0	0
OTU1425	0	0.002	0	0	0	0	0	0
OTU1426	0.007	0.004	0.004	0	0	0	0	0
OTU1427	0.002	0.004	0.004	0	0	0	0	0
OTU1428	0	0	0.002	0	0	0	0	0
OTU1429	0	0.002	0	0.003	0	0	0	0
OTU1430	0.05	0.027	0.043	0.017	0.008	0.01	0.003	0.002
OTU1431	0	0	0.002	0	0	0	0	0
OTU1432	0	0	0.002	0	0	0	0	0
OTU1433	0.002	0	0	0	0	0	0	0
OTU1434	0	0.002	0.004	0	0	0	0	0
OTU1435	0.015	0.005	0.025	0.01	0.008	0.01	0	0
OTU1436	0.002	0.007	0.002	0.007	0.036	0	0	0
OTU1437	0.002	0.002	0.002	0	0	0	0	0
OTU1438	0	0.002	0	0	0	0	0	0
OTU1439	0	0.011	0	0	0	0.033	0	0
OTU1440	0.002	0	0	0	0	0	0	0
OTU1441	0	0.002	0	0	0	0	0	0
OTU1442	0	0.007	0	0	0	0.003	0	0
OTU1443	0	0.002	0	0	0	0	0	0
OTU1444	0	0.005	0.002	0	0	0	0	0
OTU1445	0	0.002	0.002	0	0	0	0	0
OTU1446	0.002	0	0	0	0	0	0	0
OTU1447	0.002	0	0	0	0	0	0	0
OTU1448	0.002	0	0	0	0	0	0	0
OTU1449	0	0.002	0	0	0	0	0	0
OTU1450	0	0.004	0.004	0.003	0	0.003	0	0
OTU1451	0	0.002	0.002	0	0	0	0	0
OTU1452	0.002	0.005	0	0	0	0	0	0
OTU1453	0.002	0	0	0	0.003	0	0	0
OTU1454	0.002	0	0.002	0	0	0	0	0
OTU1455	0.002	0	0	0	0	0	0	0
OTU1456	0	0.005	0.006	0	0	0	0	0
OTU1457	0	0	0	0.003	0.013	0	0	0
OTU1458	0	0.002	0	0.027	0.16	0	0	0
OTU1459	0	0	0	0.007	0.005	0	0	0
OTU1460	0	0	0.002	0	0	0	0	0
OTU1461	0.002	0	0.004	0	0.003	0.003	0	0
OTU1462	0	0	0.004	0	0	0	0	0
OTU1463	0.004	0	0.002	0	0	0	0	0
OTU1464	0	0.002	0	0	0	0	0	0
OTU1465	0	0.002	0	0	0	0.003	0	0
OTU1466	0.002	0.002	0.004	0.003	0	0.003	0	0
OTU1467	0.002	0.002	0	0	0	0.003	0	0
OTU1468	0.002	0	0.002	0	0	0	0	0
OTU1469	0	0	0	0	0	0.003	0	0
OTU1470	0.004	0.002	0.002	0.007	0	0	0	0
OTU1471	0	0.012	0.002	0	0	0	0	0
OTU1472	0.002	0	0	0	0	0	0	0
OTU1473	0	0	0	0	0.005	0	0	0
OTU1474	0.009	0	0	0	0	0	0	0
OTU1475	0.028	0.005	0.01	0.01	0.023	0	0	0
OTU1476	0	0	0.002	0	0	0	0	0
OTU1477	0.05	0.032	0.059	0.017	0.01	0.015	0.021	0.015
OTU1478	0	0	0.002	0	0	0	0	0
OTU1479	0	0.011	0.002	0	0	0	0	0.002
OTU1480	0	0.002	0	0	0	0	0	0
OTU1481	0.007	0.002	0.002	0.003	0.023	0	0.003	0.005
OTU1482	0	0	0	0	0.003	0	0	0
OTU1483	0.004	0	0.014	0	0	0	0	0
OTU1484	0.039	0.005	0.07	0.007	0.016	0	0	0
OTU1485	0	0	0.006	0	0	0	0	0
OTU1486	0	0.018	0.008	0	0.005	0	0	0
OTU1487	0.017	0.076	0.025	0.013	0.109	0	0.077	0
OTU1488	0	0	0	0.003	0	0	0	0
OTU1489	0	0	0	0.003	0	0	0	0
OTU1490	0.002	0.002	0.01	0.113	0.005	0.003	0	0
OTU1491	0	0	0	0	0	0	0	0.007
OTU1492	0	0.016	0.004	0	0	0	0	0.255
OTU1493	0	0	0	0	0	0	0	0.002
OTU1494	0	0.002	0	0	0	0	0	0
OTU1495	0.024	0.019	0.018	0.007	0	0.003	0	1.043
OTU1496	0	0	0	0	0.003	0	0	0
OTU1497	0	0	0.002	0	0	0.003	0	0
OTU1498	0.002	0.011	0.004	0	0	0	0	0
OTU1499	0	0.002	0	0	0	0	0	0
OTU1500	0	0.002	0	0	0	0	0	0
OTU1501	0	0	0	0	0.008	0	0	0
OTU1502	0	0	0	0	0.005	0	0	0.015
OTU1503	0.048	0.037	0.055	0.007	0.023	0.015	0.007	0.035
OTU1504	0	0.002	0	0	0	0	0	0
OTU1505	0	0	0.002	0	0	0	0	0
OTU1506	0.007	0.002	0.004	0	0.008	0	0	0
OTU1507	0	0.004	0	0	0	0.013	0	0
OTU1508	0	0.019	0.002	0.003	0	0.204	0	0.007
OTU1509	0	0	0.002	0	0	0	0	0
OTU1510	0.002	0	0	0	0	0	0	0
OTU1511	0	0.002	0	0	0	0	0	0
OTU1512	0.002	0.009	0.002	0.01	0.031	0	0	0
OTU1513	0	0	0.002	0	0	0	0	0
OTU1514	0.002	0	0	0	0	0	0	0
OTU1515	0	0	0.002	0	0	0	0	0
OTU1516	0	0.002	0.002	0	0	0	0	0
OTU1517	0.002	0	0.002	0	0	0	0	0
OTU1518	0	0.002	0.002	0	0	0	0	0
OTU1519	0	0	0.002	0	0	0	0	0
OTU1520	0	0	0.002	0	0	0	0	0
OTU1521	0	0	0	0	0	0.003	0	0
OTU1522	0.002	0	0	0	0	0	0	0
OTU1523	0	0.002	0	0	0	0.003	0	0
OTU1524	0	0.004	0	0	0	0.02	0	0
OTU1525	0.002	0	0	0	0	0	0	0
OTU1526	0	0.004	0.006	0.003	0.003	0	0	0
OTU1527	0	0.002	0.082	0	0	0	0	0
OTU1528	0.007	0	0	0	0	0	0	0
OTU1529	0.004	0.009	0.01	0	0	0	0	0
OTU1530	0	0	0.002	0	0	0	0	0
OTU1531	0	0.002	0	0	0	0	0	0
OTU1532	0.004	0	0	0.003	0	0.005	0	0
OTU1533	0.002	0.002	0	0	0	0	0	0.005
OTU1534	0.002	0.004	0.002	0	0	0.013	0	0
OTU1535	0	0	0	0	0	0.003	0	0
OTU1536	0	0	0.002	0	0	0	0	0
OTU1537	0	0.002	0.002	0	0	0	0	0
OTU1538	0.004	0	0.002	0	0	0	0	0
OTU1539	0.002	0	0	0	0	0	0	0
OTU1540	0	0.002	0	0	0	0	0	0
OTU1541	0.002	0	0.002	0	0	0	0	0
OTU1542	0	0	0	0.003	0	0	0	0
OTU1543	0.015	0.005	0.012	0	0	0	0	0
OTU1544	0	0	0.002	0	0	0	0	0
OTU1545	0.002	0	0	0	0	0	0	0
OTU1546	0	0	0.008	0.007	0	0	0	0
OTU1547	0.002	0.004	0	0	0	0	0	0
OTU1548	0.002	0	0	0	0	0	0	0
OTU1549	0	0	0.002	0	0	0	0	0
OTU1550	0	0	0.006	0.003	0	0	0	0
OTU1551	0	0	0	0	0.018	0	0	0
OTU1552	0	0.002	0	0.017	0.437	0	0	0
OTU1553	0	0	0	0	0	0	0	0.02
OTU1554	0	0	0	0	0	0	0	0.02
OTU1555	0.002	0.002	0	0	0.003	0	0	0.218
OTU1556	0	0	0	0	0	0.025	0	0
OTU1557	0	0.002	0	0	0	0.216	0	0
OTU1558	0	0.021	0	0.013	0	0.468	0	0.002
OTU1559	0	0.002	0	0	0	0	0	0
OTU1560	0	0.002	0	0	0	0	0	0
OTU1561	0.044	0.037	0.102	0.013	0.018	0.005	0	0.012
OTU1562	0.004	0.002	0.002	0	0	0	0	0
OTU1563	0.061	0.05	0.131	0.007	0.047	0.008	0.01	0.015
OTU1564	0.002	0	0	0	0	0	0	0
OTU1565	0.002	0	0	0	0	0	0	0
OTU1566	0	0	0	0	0	0.008	0	0
OTU1567	0	0	0	0	0	0.003	0	0
OTU1568	0.076	0.002	0.006	0	0.008	0.053	0	0.002
OTU1569	0	0	0	0	0	0.008	0	0
OTU1570	0.002	0	0.006	0.003	0	0	0	0.007
OTU1571	0.089	0.06	0.166	0.07	0.171	0.013	0.038	0.092
OTU1572	0.004	0.002	0.004	0.017	0.005	0.028	0	0
OTU1573	0.007	0	0.004	0	0	0	0	0
OTU1574	0.009	0.005	0.004	0	0	0	0	0
OTU1575	0.109	0.071	0.11	0.275	0.028	0.015	0.007	0.027
OTU1576	0	0.004	0.002	0	0	0.035	0	0
OTU1577	0.002	0	0	0	0	0	0	0
OTU1578	0	0.009	0.014	0	0	0	0	0
OTU1579	0	0.002	0	0	0	0	0	0
OTU1580	0	0.002	0	0	0.003	0	0	0
OTU1581	0	0	0	0.003	0	0	0	0
OTU1582	0	0.009	0	0.003	0.016	0	0	0
OTU1583	0.002	0	0	0	0	0	0	0
OTU1584	0	0	0.006	0	0	0	0	0
OTU1585	0	0.002	0	0	0	0	0	0
OTU1586	0.002	0.011	0.006	0.05	0.01	0	0	0
OTU1587	0	0.002	0	0	0	0	0	0
OTU1588	0.004	0.002	0.008	0	0	0	0	0
OTU1589	0.02	0.034	0.045	0.01	0.005	0.005	0.003	0
OTU1590	0.002	0.002	0.004	0	0	0	0	0
OTU1591	0.214	0.076	0.161	0.08	0.021	0.008	0.035	0.052
OTU1592	0	0.004	0.002	0.003	0	0	0	0
OTU1593	0.004	0	0	0	0	0	0	0
OTU1594	0	0	0.002	0	0	0	0	0
OTU1595	0	0.002	0	0	0	0	0	0
OTU1596	0.002	0.002	0.002	0	0	0	0	0.002
OTU1597	0.002	0.002	0.002	0	0	0	0	0
OTU1598	0	0	0.006	0	0	0	0	0
OTU1599	0	0.002	0	0	0	0	0	0
OTU1600	0	0	0	0.003	0	0	0	0
OTU1601	0.004	0	0	0	0	0	0	0
OTU1602	0	0	0.002	0	0	0	0	0
OTU1603	0	0.002	0.002	0	0	0	0	0
OTU1604	0	0	0.002	0	0	0	0	0
OTU1605	0.002	0	0	0	0	0	0	0
OTU1606	0	0	0.002	0	0	0	0	0
OTU1607	0.002	0	0.002	0	0	0	0	0
OTU1608	0.05	0.027	0.069	0	0.01	0	0	0.002
OTU1609	0.002	0	0	0	0	0	0	0
OTU1610	0	0	0.002	0	0	0	0	0
OTU1611	0.004	0	0.002	0	0	0	0	0
OTU1612	0	0	0.004	0	0	0	0	0
OTU1613	0.002	0	0	0	0	0	0	0
OTU1614	0.009	0	0	0	0	0	0	0
OTU1615	0.002	0	0	0	0	0	0	0
OTU1616	0.002	0.005	0.004	0	0	0	0	0
OTU1617	0	0	0	0.003	0	0	0	0
OTU1618	0.013	0.012	0.025	0.01	0.01	0.005	0	0.002
OTU1619	0	0	0.002	0	0	0	0	0
OTU1620	0	0.002	0.002	0	0	0.005	0	0.002
OTU1621	0	0	0	0	0	0	0.003	0
OTU1622	0	0.002	0	0	0	0	0	0
OTU1623	0.002	0	0	0	0	0	0	0
OTU1624	0.002	0	0.004	0	0	0	0	0
OTU1625	0.002	0	0	0	0	0.003	0	0
OTU1626	0	0	0.002	0	0	0	0	0
OTU1627	0.002	0	0	0	0	0	0	0
OTU1628	0.007	0.016	0.012	0	0	0.111	0	0
OTU1629	0.135	0.269	0.249	0.09	0.034	0.488	0.185	0.171
OTU1630	0.002	0	0	0	0	0	0	0
OTU1631	0	0	0	0	0	0.003	0	0.002
OTU1632	0.039	0.028	0.147	0.541	0.023	0.103	0.021	0.074
OTU1633	0.002	0	0.023	0.01	0	0	0	0
OTU1634	0	0	0	0	0	0.008	0	0
OTU1635	0	0	0	0	0	0.003	0	0
OTU1636	0	0.005	0.004	0	0	0	0	0
OTU1637	0	0	0.002	0	0	0	0	0
OTU1638	0	0	0	0	0	0	0.003	0
OTU1639	0	0.002	0	0	0	0.01	0	0
OTU1640	0.004	0.002	0.022	0	0	0	0	0
OTU1641	0	0	0.002	0	0	0	0	0
OTU1642	0	0	0	0	0	0.003	0	0
OTU1643	0	0.002	0	0	0	0.003	0	0
OTU1644	0	0	0.002	0	0	0	0	0
OTU1645	0	0	0	0	0.003	0	0	0
OTU1646	0	0	0.002	0	0	0	0	0
OTU1647	0	0	0	0	0	0.005	0	0
OTU1648	0	0.004	0	0	0	0.015	0	0
OTU1649	0	0	0.002	0	0	0	0	0
OTU1650	0.002	0	0.01	0	0	0	0	0
OTU1651	0.002	0	0	0.003	0	0	0	0
OTU1652	0.002	0	0	0	0	0	0	0
OTU1653	0	0	0.002	0	0	0	0	0
OTU1654	0	0.004	0	0	0	0	0	0
OTU1655	0.002	0	0	0	0	0	0	0
OTU1656	0	0	0.002	0	0	0	0	0
OTU1657	0.007	0.005	0	0	0	0	0	0
OTU1658	0.002	0	0.004	0	0	0	0	0
OTU1659	0	0.002	0	0	0	0	0	0
OTU1660	0	0.002	0	0	0	0	0	0
OTU1661	0.011	0.002	0	0	0	0	0	0
OTU1662	0.013	0.011	0.006	0.003	0	0.003	0	0.002
OTU1663	0	0	0	0	0	0	0	0.002
OTU1664	0.015	0.007	0.022	0	0	0	0	0
OTU1665	0.002	0	0	0	0	0	0	0
OTU1666	0	0.002	0.002	0	0	0	0	0.002
OTU1667	0	0.004	0	0	0	0	0	0
OTU1668	0	0	0.004	0	0	0	0	0
OTU1669	0	0	0.002	0	0	0	0	0
OTU1670	0.002	0.004	0.006	0	0	0	0	0
OTU1671	0	0	0.004	0	0	0	0	0
OTU1672	0	0	0.002	0	0	0	0	0
OTU1673	0	0.002	0	0	0	0	0	0
OTU1674	0	0	0.004	0	0	0	0	0
OTU1675	0.011	0	0.008	0.007	0	0	0	0
OTU1676	0	0	0.002	0	0	0	0	0
OTU1677	0.004	0.005	0.01	0.013	0	0	0	0
OTU1678	0	0.002	0	0	0	0	0	0
OTU1679	0.02	0.014	0.02	0	0	0	0	0
OTU1680	0	0	0	0.003	0	0	0	0
OTU1681	0.002	0	0.002	0.007	0	0	0	0
OTU1682	0	0	0	0	0	0.003	0	0
OTU1683	0	0.002	0	0	0	0	0	0
OTU1684	0	0.002	0	0	0	0	0	0
OTU1685	0	0	0.004	0	0	0	0	0
OTU1686	0.002	0	0	0	0	0	0	0
OTU1687	0.002	0	0.002	0	0	0	0	0
OTU1688	0.002	0	0	0	0	0	0	0
OTU1689	0.002	0.002	0.006	0	0	0	0	0
OTU1690	0	0	0	0	0	0.005	0	0
OTU1691	0	0.004	0	0	0	0.013	0	0
OTU1692	0.002	0	0	0	0	0	0	0
OTU1693	0.002	0	0	0	0	0	0	0
OTU1694	0.013	0.002	0.012	0.003	0	0.003	0	0
OTU1695	0	0	0.002	0	0	0	0	0
OTU1696	0.002	0	0	0	0	0	0	0
OTU1697	0.004	0	0	0	0	0	0	0
OTU1698	0.002	0	0	0	0	0	0	0
OTU1699	0	0.002	0	0	0	0	0	0
OTU1700	0	0	0.002	0	0	0	0	0
OTU1701	0.028	0.246	0.037	0.02	0.235	0.038	0.003	0.02
OTU1702	0	0.018	0.002	0.007	0.021	0	0	0.007
OTU1703	0	0	0.002	0	0	0	0	0
OTU1704	0	0	0	0	0.003	0	0	0
OTU1705	0	0	0	0.003	0	0	0	0
OTU1706	0	0.002	0	0	0	0	0	0
OTU1707	0	0	0	0	0	0.003	0	0
OTU1708	0	0	0.002	0	0	0	0	0
OTU1709	0	0.002	0	0	0	0	0	0
OTU1710	0	0	0.006	0	0	0	0	0
OTU1711	0.002	0	0	0	0	0	0	0
OTU1712	0	0.002	0.002	0.003	0.659	0	0	0
OTU1713	0	0	0	0.06	0	0	0	0
OTU1714	0.009	0	0.008	2.903	0	0.003	0	0
OTU1715	0	0	0	0.003	0	0	0	0
OTU1716	0	0	0	0.036	0	0	0	0
OTU1717	0.002	0	0	0	0	0	0	0
OTU1718	0.002	0	0.002	0	0	0	0	0
OTU1719	0	0.002	0	0	0	0	0	0
OTU1720	0.007	0.002	0.008	0	0	0	0	0
OTU1721	0.002	0.002	0	0	0	0	0	0
OTU1722	0.033	0.016	0.041	0.013	0.028	0	0.01	0.012
OTU1723	0.002	0.002	0	0	0	0	0	0
OTU1724	0	0.005	0.016	0.003	0.003	0	0	0
OTU1725	0.002	0	0.002	0	0	0	0	0
OTU1726	0.002	0	0.006	0	0	0	0	0
OTU1727	0.002	0	0	0	0	0.003	0	0
OTU1728	0	0.011	0.008	0.003	0	0	0	0
OTU1729	1.084	4.376	1.527	5.437	3.656	3.03	0.293	1.068
OTU1730	0.007	0.073	0.014	0	0	0.01	0	0.007
OTU1731	0.002	0	0	0	0	0	0	0
OTU1732	0.002	0	0	0	0	0	0	0
OTU1733	0.002	0	0	0	0	0	0	0
OTU1734	0.013	0.009	0	0.04	0	0	0	0
OTU1735	0	0	0.002	0	0	0	0	0
OTU1736	0.002	0.002	0.037	0.013	0.016	0	0.007	0.002
OTU1737	0	0.002	0	0	0	0	0	0
OTU1738	0.002	0	0.002	0	0	0	0	0
OTU1739	0	0.004	0.004	0	0	0	0	0
OTU1740	0	0	0.002	0	0	0	0	0
OTU1741	0	0	0.002	0	0	0	0	0
OTU1742	0	0	0.002	0	0	0	0	0
OTU1743	0	0	0.002	0	0	0	0	0
OTU1744	0	0	0.002	0	0	0	0	0
OTU1745	0	0.002	0	0	0	0	0	0
OTU1746	0	0	0.002	0	0	0	0	0
OTU1747	0	0	0	0.003	0	0	0	0
OTU1748	0	0.002	0	0	0	0	0	0
OTU1749	0.092	0.046	0.237	0.09	0.036	0.043	0.003	0.015
OTU1750	0.007	0.004	0.047	0.003	0	0.01	0.01	0.005
OTU1751	0.002	0	0	0	0	0	0	0
OTU1752	0	0	0.004	0	0.003	0	0	0
OTU1753	0	0.002	0	0	0	0	0	0
OTU1754	0.002	0	0	0	0	0	0	0
OTU1755	0	0.002	0.002	0	0	0	0	0
OTU1756	0	0.007	0.002	0	0	0	0	0
OTU1757	0	0.005	0	0	0	0	0	0
OTU1758	0	0.002	0	0	0	0	0	0
OTU1759	0.009	0.005	0.01	0	0	0	0	0
OTU1760	0.037	0.034	0.076	0.08	0.023	0.053	0.031	0.012
OTU1761	0	0.007	0	0.003	0	0	0	0
OTU1762	0	0.002	0	0	0	0	0	0
OTU1763	0	0	0	0	0	0.003	0	0
OTU1764	0	0.011	0	0.007	0	0.151	0	0
OTU1765	0.002	0.002	0.002	0.007	0	0	0	0
OTU1766	0.131	0.057	0.204	0.348	0.171	0.169	0.017	0.057
OTU1767	0	0.002	0	0	0	0.003	0	0
OTU1768	0.004	0.018	0.002	0	0.01	0.01	0.003	0.005
OTU1769	0	0.004	0	0	0.003	0	0	0
OTU1770	0	0.004	0	0	0	0	0	0
OTU1771	0	0.004	0	0	0	0.025	0	0
OTU1772	0	0.018	0	0.02	0.028	0.148	0	0
OTU1773	0.159	1.12	0.07	0.282	0.566	0.357	0.108	0.025
OTU1774	0.004	0.004	0.006	0.003	0	0	0	0.002
OTU1775	0	0.002	0	0	0	0	0	0
OTU1776	0.002	0.005	0.025	0	0	0.008	0.014	0.01
OTU1777	0	0.002	0	0	0	0	0	0
OTU1778	0	0.002	0.002	0	0	0	0	0
OTU1779	0	0	0.002	0	0	0.003	0	0
OTU1780	0	0	0	0	0	0.003	0.003	0
OTU1781	0	0.002	0	0	0	0	0	0
OTU1782	0	0	0.002	0	0	0	0	0.002
OTU1783	0	0	0	0	0	0.003	0	0
OTU1784	0	0.002	0	0	0	0	0	0
OTU1785	0	0	0.002	0	0	0	0	0
OTU1786	0.004	0	0.004	0	0	0	0	0
OTU1787	0.004	0	0	0.003	0	0	0	0
OTU1788	0.007	0.007	0.006	0.003	0	0	0	0
OTU1789	0	0.002	0	0	0	0	0	0
OTU1790	0	0.002	0	0	0	0	0	0
OTU1791	0	0	0	0	0.008	0	0	0
OTU1792	0	0	0	0	0.028	0	0	0
OTU1793	0	0	0	0	0.003	0	0	0
OTU1794	0	0	0	0	0.003	0	0	0
OTU1795	0	0	0	0	0.003	0	0	0
OTU1796	0	0.002	0	0	0.106	0	0	0
OTU1797	0	0	0	0	0	0.003	0	0
OTU1798	0.026	0.071	0.027	0	0.078	0	0	0
OTU1799	0	0.004	0.004	0	0.013	0	0	0
OTU1800	0.408	1.729	0.768	0.013	1.612	0	0.003	0
OTU1801	0	0	0	0	0.008	0	0	0
OTU1802	0	0	0	0	0.003	0	0	0
OTU1803	0.002	0	0	0	0	0	0	0
OTU1804	0	0.002	0	0	0	0	0	0
OTU1805	0	0	0.004	0	0	0	0	0
OTU1806	0	0	0	0.007	0	0	0	0
OTU1807	0.013	0.004	0.018	0.01	0.005	0.003	0	0.005
OTU1808	0	0.004	0.004	0.003	0.028	0	0	0
OTU1809	0	0.115	0.014	0.01	0.238	0	0.003	0
OTU1810	0.002	0.005	0.004	0	0	0	0	0
OTU1811	0.007	0.002	0	0	0	0	0	0
OTU1812	0	0	0.01	0.003	0	0.02	0	0
OTU1813	0	0.007	0	0	0	0.523	0	0
OTU1814	0.004	0.062	0.016	0	0	1.666	0.017	0
OTU1815	0	0.002	0	0	0	0	0	0
OTU1816	0.015	0.004	0.002	0	0.003	0	0	0.002
OTU1817	0	0.004	0	0	0	0	0	0
OTU1818	0	0.002	0	0	0	0	0	0
OTU1819	0	0.023	0.004	0.007	0	0.196	0	0.002
OTU1820	0	0.168	0.006	0.05	0	0.209	0	0
OTU1821	0	0.004	0	0	0	0	0	0
OTU1822	0.013	0.004	0.008	0.023	0.003	0	0	0.005
OTU1823	0	0	0	0	0.005	0	0	0
OTU1824	0.002	0.004	0.004	0	0.021	0	0	0
OTU1825	0	0.002	0.004	0	0	0	0	0
OTU1826	0	0.002	0	0	0	0	0	0
OTU1827	0.002	0.007	0.006	0	0	0	0	0
OTU1828	0.007	0	0	0	0	0	0	0
OTU1829	0.004	0	0.002	0	0.147	0	0	0
OTU1830	0	0.002	0	0	0	0	0	0
OTU1831	0.002	0.004	0	0	0	0	0	0
OTU1832	0	0	0	0.003	0	0	0	0
OTU1833	0.004	0.014	0.014	0	0	0	0	0.002
OTU1834	0.004	0	0.004	0	0.003	0	0	0
OTU1835	0.002	0.002	0.006	0.013	0	0.003	0	0
OTU1836	0	0.004	0.002	0	0	0	0	0
OTU1837	0.004	0.002	0.01	0.01	0.003	0.005	0	0
OTU1838	0	0.002	0.004	0	0	0	0	0
OTU1839	0	0.002	0	0	0	0	0	0
OTU1840	0.017	0.014	0.033	0.007	0	0.013	0.035	0
OTU1841	0.004	0.004	0	0	0	0	0	0
OTU1842	0.002	0	0.004	0.003	0	0	0	0
OTU1843	0.031	0.016	0.061	0.02	0.01	0.008	0	0.002
OTU1844	0	0.019	0.02	0.003	0.003	0.008	0	0
OTU1845	0	0.002	0	0	0	0	0	0
OTU1846	0	0	0.002	0	0	0	0	0
OTU1847	0.002	0	0.004	0	0	0	0	0
OTU1848	0	0	0	0.003	0	0	0	0
OTU1849	0	0	0.002	0	0	0	0	0
OTU1850	0.004	0.012	0.002	0	0	0	0	0
OTU1851	0	0	0.008	0	0	0	0	0
OTU1852	0	0	0.002	0	0	0	0	0
OTU1853	0	0.002	0	0	0	0	0	0
OTU1854	0	0	0.002	0	0	0	0	0
OTU1855	0	0.082	0.006	0	0	0.131	0.007	0
OTU1856	0.017	1.359	0.394	0	1.406	0.488	0.094	0.002
OTU1857	0	0.002	0	0	0	0.003	0	0
OTU1858	0	0	0	0	0	0.005	0	0
OTU1859	0.002	0	0.002	0	0	0	0	0
OTU1860	0	0.002	0	0	0	0	0	0
OTU1861	0.002	0.002	0	0	0	0.003	0	0
OTU1862	0.161	0.058	0.237	0.116	0.065	0.058	0.07	0.109
OTU1863	0	0	0.002	0	0	0	0	0
OTU1864	0	0.002	0	0	0	0.01	0	0
OTU1865	0	0.002	0	0	0	0.02	0	0
OTU1866	0	0.002	0	0	0	0	0	0
OTU1867	0.004	0	0.006	0	0	0	0	0
OTU1868	0	0	0.002	0	0	0	0	0
OTU1869	0	0.002	0	0	0	0.015	0	0
OTU1870	0	0	0.002	0	0	0	0	0
OTU1871	0.002	0.002	0	0	0	0	0	0
OTU1872	0.002	0	0	0.003	0	0	0	0
OTU1873	0.002	0	0	0	0	0	0	0
OTU1874	0.004	0	0.004	0	0	0	0	0
OTU1875	0.002	0	0	0	0	0	0	0
OTU1876	0.002	0	0	0	0	0	0	0
OTU1877	0.011	0.002	0.006	0	0	0	0	0
OTU1878	0	0	0.002	0	0	0	0	0
OTU1879	0	0.002	0	0	0	0	0	0
OTU1880	0	0	0	0.003	0	0.018	0	0
OTU1881	0	0	0	0	0	0.008	0	0
OTU1882	0	0.011	0.004	0.003	0	0.073	0	0.002
OTU1883	0	0.004	0	0	0	0	0	0
OTU1884	0	0	0.002	0	0	0	0	0
OTU1885	0.004	0	0.006	0	0	0	0	0
OTU1886	0.002	0	0	0.003	0	0	0	0
OTU1887	0.002	0	0	0	0	0	0	0
OTU1888	0.002	0	0.002	0	0	0	0	0
OTU1889	0.002	0	0	0	0	0	0	0
OTU1890	0	0	0	0	0.003	0	0	0
OTU1891	0	0	0	0	0.008	0	0	0
OTU1892	0	0	0	0.007	0.09	0	0	0
OTU1893	0.002	0.004	0	0	0	0	0	0
OTU1894	0.002	0	0	0	0	0	0	0
OTU1895	0.009	0.018	0.008	0.013	0.003	0	0	0
OTU1896	0	0.002	0	0.003	0	0.003	0	0
OTU1897	0.002	0	0	0	0	0	0	0
OTU1898	0	0	0.004	0	0	0	0	0
OTU1899	0	0.002	0	0	0	0	0	0
OTU1900	0	0.002	0	0	0	0.005	0	0
OTU1901	0.002	0	0	0	0	0	0	0
OTU1902	0	0	0	0	0.01	0	0	0
OTU1903	0	0.002	0	0	0.003	0	0	0
OTU1904	0.009	0	0.006	0	0.005	0	0	0
OTU1905	1.372	0.005	0.237	0	0.618	0	0.014	0
OTU1906	0	0.002	0	0	0	0	0	0
OTU1907	0	0	0	0	0.003	0	0	0
OTU1908	0.002	0	0	0	0	0	0	0
OTU1909	0.002	0	0	0	0	0	0	0
OTU1910	0	0	0.004	0	0	0	0	0
OTU1911	0	0	0.002	0	0	0	0	0
OTU1912	0.002	0.002	0	0	0	0	0	0
OTU1913	0	0	0.002	0	0	0	0	0
OTU1914	0.002	0	0	0	0.031	0	0	0
OTU1915	0	0	0.008	0	0	0	0	0
OTU1916	0.002	0	0	0	0	0	0	0
OTU1917	16.024	0.22	5.05	0.216	16.553	0.003	0.892	0
OTU1918	0.007	0	0	0	0	0	0	0
OTU1919	0.007	0.005	0.008	0.003	0.041	0.244	0	0
OTU1920	0	0	0.004	0	0.01	0	0	0
OTU1921	0	0.002	0	0	0	0	0	0
OTU1922	0	0	0	0	0.005	0	0	0
OTU1923	0	0.004	0.002	0	0.047	0	0	0
OTU1924	0.002	0	0.002	0	0	0.003	0	0
OTU1925	0	0	0.002	0	0	0	0	0
OTU1926	0	0	0.002	0	0	0	0	0
OTU1927	0.002	0.004	0	0	0	0	0	0
OTU1928	0.011	0.004	0.01	0	0.005	0	0	0.007
OTU1929	0.002	0	0.016	0	0.031	0.005	0	0
OTU1930	0	0.002	0	0	0	0	0	0
OTU1931	0.002	0	0	0	0	0	0	0
OTU1932	0	0.002	0	0	0	0	0	0
OTU1933	0.002	0.002	0.006	0.003	0	0.003	0	0
OTU1934	0	0	0	0.003	0	0	0	0
OTU1935	0	0.004	0	0	0	0	0	0.002
OTU1936	0	0	0	0	0.018	0	0	0
OTU1937	0	0.002	0	0	0	0	0	0
OTU1938	0	0.004	0	0	0.106	0	0	0
OTU1939	0.002	0	0	0	0.003	0	0	0
OTU1940	0.004	0	0.002	0	0	0	0	0
OTU1941	0	0.002	0	0	0	0.088	0	0
OTU1942	0	0	0	0	0	0.486	0	0
OTU1943	0	0	0	0	0	0.015	0	0
OTU1944	0	0	0	0	0	0.06	0	0
OTU1945	0	0	0	0	0	0.025	0	0
OTU1946	0	0	0	0	0	0.015	0	0
OTU1947	0	0	0	0	0	15.811	0.042	0
OTU1948	0	0	0	0	0	0.72	0	0
OTU1949	0	0	0	0	0	3.808	0.003	0
OTU1950	0	0	0	0	0	0.01	0	0
OTU1951	0	0	0	0	0	0.005	0	0
OTU1952	0	0.005	0.002	0.007	0	0.141	0	0
OTU1953	0	0	0	0	0	0.005	0	0
OTU1954	0.009	0.005	0.002	0	0	0	0	0
OTU1955	0.002	0.002	0.006	0	0	0	0	0
OTU1956	0	0.002	0	0	0	0	0	0
OTU1957	0.002	0.021	0.004	0.003	0	0.043	0.003	0
OTU1958	0	0.002	0	0	0	0	0	0
OTU1959	0	0.005	0.002	0	0	0.005	0	0
OTU1960	0.02	0.014	0.012	0.01	0.016	0	0.003	0.002
OTU1961	0.002	0	0	0	0	0	0	0
OTU1962	0.085	0.089	0.125	0.007	0.008	0.003	0.003	0.057
OTU1963	0.002	0.005	0	0	0	0	0	0
OTU1964	0	0	0.002	0	0	0	0	0
OTU1965	0	0	0	0	0	0.003	0	0
OTU1966	0	0	0	0	0	0.005	0	0
OTU1967	0	0.009	0	0.03	0	0.035	0	0
OTU1968	0.002	0	0.004	0	0	0	0	0
OTU1969	0.033	0.012	0.043	0.003	0.519	0.003	0.021	0.015
OTU1970	0	0	0.002	0	0	0	0	0
OTU1971	0.002	0.004	0	0.003	0	0	0	0
OTU1972	0.002	0	0.004	0	0	0	0	0
OTU1973	0	0.007	0	0	0	0	0	0.005
OTU1974	0.007	0.025	0.002	0.003	0	0.003	0	0.012
OTU1975	0.236	0.374	0.356	0.63	0.486	0.277	0.042	0.27
OTU1976	0.002	0	0.002	0	0	0	0	0
OTU1977	0	0.002	0	0	0	0	0	0
OTU1978	0	0	0.002	0	0	0	0	0
OTU1979	0.002	0	0.002	0	0	0	0	0
OTU1980	0	0.002	0	0	0	0	0	0
OTU1981	0.004	0.018	0.008	0	0	0.01	0	0
OTU1982	0	0.002	0	0	0	0	0	0
OTU1983	0	0.002	0	0	0	0	0	0
OTU1984	0.004	0.005	0.004	0	0	0	0	0
OTU1985	0	0	0	0	0.003	0	0	0
OTU1986	0	0	0	0	0.023	0	0	0
OTU1987	0	0	0.002	0.003	0	0	0	0
OTU1988	0.002	0	0	0	0	0	0	0
OTU1989	0.002	0	0	0	0	0	0	0
OTU1990	0	0.002	0.006	0	0	0	0	0
OTU1991	0.002	0	0	0	0	0	0	0
OTU1992	0	0.002	0	0	0	0	0	0
OTU1993	0.002	0	0.008	0.003	0	0	0	0
OTU1994	0.002	0.004	0	0	0	0	0	0
OTU1995	0	0.005	0	0.003	0	0	0	0
OTU1996	0	0.002	0	0	0	0	0	0
OTU1997	0	0	0.002	0	0	0	0	0
OTU1998	0.002	0.002	0	0	0	0	0	0
OTU1999	0	0	0	0	0	0.005	0	0
[truncated: 558 more rows]
[truncated: 2,540 more columns]
