# Supplementary material for: Preliminary Study to Understand the Role of Gut Microbiota in Coronary Slow Flow Phenomenon (CSFP)
Source: Metabolites. 2025 Jul 14;15(7):475. doi: 10.3390/metabo15070475 (PMC12298151; doi:10.3390/metabo15070475)
Supplement: Supplementary file 1 [file metabolites-15-00475-s001.zip › Species/taxa_table.tsv]

otu	Species
OTU1	'Sphingomonas sp.
OTU2	Abiotrophia defectiva
OTU3	Absiella sp.
OTU4	Absiella tortuosum
OTU5	Abyssivirga sp.
OTU6	Acaricomes sp.
OTU7	Acetanaerobacterium elongatum
OTU8	Acetanaerobacterium sp.
OTU9	Acetatifactor muris
OTU10	Acetatifactor sp.
OTU11	Acetitomaculum sp.
OTU12	Acetivibrio ethanolgignens
OTU13	Acetivibrio sp.
OTU14	Acetoanaerobium sp.
OTU15	Acetobacter papayae JCM 25143
OTU16	Acetobacter sp.
OTU17	Acetobacterium sp.
OTU18	Acetobacteroides sp.
OTU19	Acetohalobium sp.
OTU20	Acetonema sp.
OTU21	Acholeplasma brassicae 0502
OTU22	Acholeplasma laidlawii PG-8A
OTU23	Acholeplasma modicum
OTU24	Acholeplasma oculi
OTU25	Acholeplasma sp.
OTU26	Acholeplasma vituli
OTU27	Achromobacter sp.
OTU28	Acidaminobacter hydrogenoformans
OTU29	Acidaminobacter sp.
OTU30	Acidaminococcus fermentans DSM 20731
OTU31	Acidaminococcus intestini
OTU32	Acidaminococcus sp.
OTU33	Acidicapsa sp.
OTU34	Acidiferrobacter sp.
OTU35	Acidimicrobium sp.
OTU36	Acidipila dinghuensis
OTU37	Acidipropionibacterium sp.
OTU38	Acidisphaera sp.
OTU39	Acidithiobacillus sp.
OTU40	Acidobacterium capsulatum ATCC 51196
OTU41	Acidobacterium sp.
OTU42	Acidocella aquatica
OTU43	Acidomonas sp.
OTU44	Acidovorax sp.
OTU45	Acidovorax temperans
OTU46	Acinetobacter colistiniresistens
OTU47	Acinetobacter sp.
OTU48	Actinobacillus sp.
OTU49	Actinocorallia sp.
OTU50	Actinokineospora spheciospongiae
OTU51	Actinomadura glauciflava
OTU52	Actinomadura latina
OTU53	Actinomadura sp.
OTU54	Actinomyces hordeovulneris
OTU55	Actinomyces israelii
OTU56	Actinomyces sp.
OTU57	Actinophytocola sp.
OTU58	Actinoplanes sp.
OTU59	Actinopolyspora iraqiensis IQ-H1
OTU60	Actinosynnema sp.
OTU61	Actinotalea sp.
OTU62	Acutalibacter sp.
OTU63	Adhaeribacter sp.
OTU64	Adhaeribacter terreus
OTU65	Adlercreutzia sp.
OTU66	Aeribacillus sp.
OTU67	Aerococcus sp.
OTU68	Aeromonas sp.
OTU69	Aestuariibius sp.
OTU70	Aestuariicoccus marinus
OTU71	Aestuariicoccus sp.
OTU72	Aestuariimonas sp.
OTU73	Aestuariispira sp.
OTU74	Afipia sp.
OTU75	Agarilytica sp.
OTU76	Agarivorans sp.
OTU77	Agathobacter ruminis
OTU78	Agathobacter sp.
OTU79	Agathobaculum butyriciproducens
OTU80	Agathobaculum desmolans
OTU81	Agathobaculum sp.
OTU82	Aggregatibacter sp.
OTU83	Agromyces rhizospherae
OTU84	Agromyces sp.
OTU85	Ahrensia sp.
OTU86	Akkermansia muciniphila
OTU87	Akkermansia sp.
OTU88	Albibacter helveticus
OTU89	Albibacter sp.
OTU90	Alcaligenes endophyticus
OTU91	Alcaligenes sp.
OTU92	Algicola sp.
OTU93	Algivirga sp.
OTU94	Algoriella sp.
OTU95	Algoriphagus boseongensis
OTU96	Algoriphagus marinus
OTU97	Algoriphagus sp.
OTU98	Alicyclobacillus sp.
OTU99	Aliicoccus persicus
OTU100	Aliicoccus sp.
OTU101	Aliidiomarina sp.
OTU102	Aliifodinibius sp.
OTU103	Alishewanella sp.
OTU104	Alistipes finegoldii
OTU105	Alistipes finegoldii DSM 17242
OTU106	Alistipes ihumii AP11
OTU107	Alistipes indistinctus YIT 12060
OTU108	Alistipes obesi
OTU109	Alistipes onderdonkii
OTU110	Alistipes putredinis
OTU111	Alistipes senegalensis JC50
OTU112	Alistipes shahii
OTU113	Alistipes shahii WAL 8301
OTU114	Alistipes sp.
OTU115	Aliterella antarctica
OTU116	Aliterella sp.
OTU117	Alkalibacillus sp.
OTU118	Alkalibacter saccharofermentans
OTU119	Alkalibacter sp.
OTU120	Alkalibacterium sp.
OTU121	Alkalibaculum bacchi
OTU122	Alkalibaculum sp.
OTU123	Alkaliflexus sp.
OTU124	Alkalimonas sp.
OTU125	Alkaliphilus sp.
OTU126	Alkalispirillum sp.
OTU127	Alkalispirochaeta sp.
OTU128	Alkalitalea sp.
OTU129	Allisonella histaminiformans
OTU130	Allisonella sp.
OTU131	Allobacillus sp.
OTU132	Allochromatium sp.
OTU133	Allofustis sp.
OTU134	Alloiococcus sp.
OTU135	Alloprevotella sp.
OTU136	Altererythrobacter halimionae
OTU137	Altererythrobacter mangrovi
OTU138	Altererythrobacter palmitatis
OTU139	Altererythrobacter sp.
OTU140	Alterileibacterium massiliense
OTU141	Alterileibacterium sp.
OTU142	Alterococcus sp.
OTU143	Alteromonas aestuariivivens
OTU144	Alteromonas sp.
OTU145	Amaricoccus sp.
OTU146	Aminicella sp.
OTU147	Aminiphilus circumscriptus
OTU148	Aminiphilus sp.
OTU149	Aminipila butyrica
OTU150	Aminipila sp.
OTU151	Aminobacterium sp.
OTU152	Ammoniphilus sp.
OTU153	Amnibacterium sp.
OTU154	Amphibacillus sp.
OTU155	Amphibacillus xylanus
OTU156	Amphiplicatus sp.
OTU157	Ampullimonas sp.
OTU158	Amycolatopsis albispora
OTU159	Amycolatopsis coloradensis
OTU160	Amycolatopsis minnesotensis
OTU161	Amycolatopsis sacchari
OTU162	Amycolatopsis sp.
OTU163	Anabaena sp.
OTU164	Anaeroarcus sp.
OTU165	Anaerobacillus arseniciselenatis
OTU166	Anaerobacillus sp.
OTU167	Anaerobacterium chartisolvens
OTU168	Anaerobacterium sp.
OTU169	Anaerobiospirillum sp.
OTU170	Anaerobium acetethylicum
OTU171	Anaerobium sp.
OTU172	Anaerobranca sp.
OTU173	Anaerobutyricum hallii
OTU174	Anaerobutyricum sp.
OTU175	Anaerocella sp.
OTU176	Anaerococcus nagyae
OTU177	Anaerococcus rubeinfantis
OTU178	Anaerococcus sp.
OTU179	Anaerococcus tetradius
OTU180	Anaerococcus vaginalis ATCC 51170
OTU181	Anaerocolumna aminovalerica
OTU182	Anaerocolumna cellulosilytica
OTU183	Anaerocolumna sp.
OTU184	Anaerocolumna xylanovorans
OTU185	Anaerofilum agile
OTU186	Anaerofilum pentosovorans
OTU187	Anaerofilum sp.
OTU188	Anaerofustis sp.
OTU189	Anaeroglobus sp.
OTU190	Anaeromassilibacillus senegalensis
OTU191	Anaeromassilibacillus sp.
OTU192	Anaeromicrobium sp.
OTU193	Anaeromusa sp.
OTU194	Anaeroplasma abactoclasticum
OTU195	Anaeroplasma sp.
OTU196	Anaeroplasma varium
OTU197	Anaerorhabdus furcosa
OTU198	Anaerorhabdus sp.
OTU199	Anaerosalibacter sp.
OTU200	Anaerosinus sp.
OTU201	Anaerosphaera sp.
OTU202	Anaerospora sp.
OTU203	Anaerosporobacter mobilis
OTU204	Anaerosporobacter sp.
OTU205	Anaerosporomusa sp.
OTU206	Anaerostipes butyraticus
OTU207	Anaerostipes caccae
OTU208	Anaerostipes hadrus
OTU209	Anaerostipes sp.
OTU210	Anaerotaenia sp.
OTU211	Anaerotaenia torta
OTU212	Anaerotignum aminivorans
OTU213	Anaerotignum lactatifermentans
OTU214	Anaerotignum neopropionicum
OTU215	Anaerotignum propionicum
OTU216	Anaerotignum sp.
OTU217	Anaerotruncus colihominis
OTU218	Anaerotruncus rubiinfantis
OTU219	Anaerotruncus sp.
OTU220	Anaerovibrio sp.
OTU221	Anaerovirgula sp.
OTU222	Anaerovorax sp.
OTU223	Anaplasma sp.
OTU224	Ancylobacter aquaticus
OTU225	Ancylobacter sp.
OTU226	Ancylothrix sp.
OTU227	Andreesenia angusta
OTU228	Andreesenia sp.
OTU229	Aneurinibacillus sediminis
OTU230	Aneurinibacillus sp.
OTU231	Annwoodia aquaesulis
OTU232	Annwoodia sp.
OTU233	Anoxybacillus rupiensis
OTU234	Anoxybacillus sp.
OTU235	Anoxynatronum buryatiense
OTU236	Anoxynatronum sp.
OTU237	Anseongella ginsenosidimutans
OTU238	Anseongella sp.
OTU239	Apibacter sp.
OTU240	Aquabacterium fontiphilum
OTU241	Aquabacterium sp.
OTU242	Aquihabitans sp.
OTU243	Aquimarina sp.
OTU244	Aquisalimonas sp.
OTU245	Aquisalinus flavus
OTU246	Aquisalinus sp.
OTU247	Arcanobacterium sp.
OTU248	Archangium sp.
OTU249	Arcobacter sp.
OTU250	Arcticibacter sp.
OTU251	Ardenticatena sp.
OTU252	Arenimicrobium sp.
OTU253	Arenimonas sp.
OTU254	Aridibacter sp.
OTU255	Arsenicibacter sp.
OTU256	Arsenophonus sp.
OTU257	Arsukibacterium sp.
OTU258	Arthrobacter ginkgonis
OTU259	Arthrobacter sp.
OTU260	Arvibacter sp.
OTU261	Asaccharospora sp.
OTU262	Asaia sp.
OTU263	Asprobacter sp.
OTU264	Asteroleplasma sp.
OTU265	Asticcacaulis sp.
OTU266	Athalassotoga saccharophila
OTU267	Atlantibacter hermannii
OTU268	Atlantibacter sp.
OTU269	Atopobium minutum
OTU270	Atopobium parvulum DSM 20469
OTU271	Atopobium sp.
OTU272	Aurantiacicella sp.
OTU273	Aurantimonas endophytica
OTU274	Aurantivirga sp.
OTU275	Auraticoccus sp.
OTU276	Aureibacillus sp.
OTU277	Aureibacter sp.
OTU278	Aureicoccus sp.
OTU279	Aureimonas sp.
OTU280	Aureispira sp.
OTU281	Auricoccus sp.
OTU282	Avibacterium sp.
OTU283	Azoarcus sp.
OTU284	Azonexus sp.
OTU285	Azospirillum sp.
OTU286	Bacillus aurantiacus
OTU287	Bacillus benzoevorans
OTU288	Bacillus bingmayongensis
OTU289	Bacillus ciccensis
OTU290	Bacillus cihuensis
OTU291	Bacillus fastidiosus
OTU292	Bacillus funiculus
OTU293	Bacillus korlensis
OTU294	Bacillus marinisedimentorum
OTU295	Bacillus mesonae
OTU296	Bacillus mycoides
OTU297	Bacillus populi
OTU298	Bacillus sediminis
OTU299	Bacillus sp.
OTU300	Bacillus tianshenii
OTU301	Bacteriovorax sp.
OTU302	Bacteroides acidifaciens
OTU303	Bacteroides barnesiae
OTU304	Bacteroides caccae
OTU305	Bacteroides caecicola
OTU306	Bacteroides caecigallinarum
OTU307	Bacteroides caecimuris
OTU308	Bacteroides cellulosilyticus
OTU309	Bacteroides clarus YIT 12056
OTU310	Bacteroides coagulans
OTU311	Bacteroides coprocola DSM 17136
OTU312	Bacteroides coprophilus
OTU313	Bacteroides coprosuis DSM 18011
OTU314	Bacteroides dorei
OTU315	Bacteroides eggerthii
OTU316	Bacteroides faecichinchillae JCM 17102
OTU317	Bacteroides faecis MAJ27
OTU318	Bacteroides finegoldii
OTU319	Bacteroides fluxus YIT 12057
OTU320	Bacteroides fragilis
OTU321	Bacteroides gallinaceum
OTU322	Bacteroides graminisolvens
OTU323	Bacteroides helcogenes
OTU324	Bacteroides ihuae
OTU325	Bacteroides intestinalis
OTU326	Bacteroides koreensis
OTU327	Bacteroides kribbi
OTU328	Bacteroides luti
OTU329	Bacteroides massiliensis
OTU330	Bacteroides mediterraneensis
OTU331	Bacteroides nordii WAL 11050 = JCM 12987
OTU332	Bacteroides ovatus
OTU333	Bacteroides paurosaccharolyticus JCM 15092
OTU334	Bacteroides pectinophilus
OTU335	Bacteroides plebeius DSM 17135
OTU336	Bacteroides reticulotermitis JCM 10512
OTU337	Bacteroides rodentium JCM 16496
OTU338	Bacteroides salyersiae
OTU339	Bacteroides sartorii JCM 16497
OTU340	Bacteroides sp.
OTU341	Bacteroides stercorirosoris JCM 17103
OTU342	Bacteroides stercoris ATCC 43183
OTU343	Bacteroides thetaiotaomicron
OTU344	Bacteroides timonensis AP1
OTU345	Bacteroides uniformis
OTU346	Bacteroides vulgatus
OTU347	Bacteroides vulgatus ATCC 8482
OTU348	Bacteroides xylanisolvens XB1A
OTU349	Bacteroides xylanolyticus
OTU350	Bactoderma sp.
OTU351	Balneatrix sp.
OTU352	Bariatricus massiliensis
OTU353	Bariatricus sp.
OTU354	Barnesiella intestinihominis
OTU355	Barnesiella sp.
OTU356	Barnesiella viscericola
OTU357	Bartonella grahamii
OTU358	Bartonella sp.
OTU359	Basilea sp.
OTU360	Bauldia sp.
OTU361	Bavariicoccus sp.
OTU362	Beduini sp.
OTU363	Bernardetia sp.
OTU364	Bhargavaea sp.
OTU365	Bifidobacterium adolescentis ATCC 15703
OTU366	Bifidobacterium aquikefiri
OTU367	Bifidobacterium longum
OTU368	Bifidobacterium longum subsp. infantis
OTU369	Bifidobacterium longum subsp. suillum
OTU370	Bifidobacterium pseudocatenulatum
OTU371	Bifidobacterium sp.
OTU372	Bifidobacterium stercoris JCM 15918
OTU373	Biostraticola sp.
OTU374	Bisgaardia sp.
OTU375	Bizionia sp.
OTU376	Blastochloris sp.
OTU377	Blautia caecimuris
OTU378	Blautia faecis
OTU379	Blautia glucerasea
OTU380	Blautia hansenii DSM 20583
OTU381	Blautia hominis
OTU382	Blautia hydrogenotrophica
OTU383	Blautia luti
OTU384	Blautia luti DSM 14534
OTU385	Blautia marasmi
OTU386	Blautia obeum ATCC 29174
OTU387	Blautia producta ATCC 27340 = DSM 2950
OTU388	Blautia schinkii
OTU389	Blautia sp.
OTU390	Blautia stercoris
OTU391	Blautia wexlerae DSM 19850
OTU392	Bombella sp.
OTU393	Bordetella sp.
OTU394	Borrelia miyamotoi
OTU395	Borrelia sp.
OTU396	Borreliella afzelii
OTU397	Borreliella burgdorferi
OTU398	Borreliella sp.
OTU399	Bosea sp.
OTU400	Bowmanella dokdonensis
OTU401	Brachybacterium sp.
OTU402	Brachyspira sp.
OTU403	Brackiella sp.
OTU404	Bradyrhizobium oligotrophicum S58
OTU405	Bradyrhizobium sp.
OTU406	Branchiibius hedensis
OTU407	Brasilonema sp.
OTU408	Brassicibacter mesophilus
OTU409	Brassicibacter sp.
OTU410	Brassicibacter thermophilus
OTU411	Brenneria populi subsp. brevivirga
OTU412	Brenneria sp.
OTU413	Brevibacillus gelatini
OTU414	Brevibacillus sediminis
OTU415	Brevibacillus sp.
OTU416	Brevibacterium jeotgali
OTU417	Brevibacterium sediminis
OTU418	Brevibacterium sp.
OTU419	Brevitalea sp.
OTU420	Brevundimonas sp.
OTU421	Brevundimonas subvibrioides ATCC 15264
OTU422	Breznakia sp.
OTU423	Brochothrix sp.
OTU424	Brooklawnia cerclae
OTU425	Brooklawnia sp.
OTU426	Brucella vulpis
OTU427	Brumimicrobium sp.
OTU428	Bryobacter sp.
OTU429	Buchnera sp.
OTU430	Budvicia sp.
OTU431	Bulleidia sp.
OTU432	Burkholderia sp.
OTU433	Buttiauxella sp.
OTU434	Butyricicoccus faecihominis
OTU435	Butyricicoccus pullicaecorum
OTU436	Butyricicoccus sp.
OTU437	Butyricimonas faecihominis
OTU438	Butyricimonas paravirosa
OTU439	Butyricimonas sp.
OTU440	Butyricimonas synergistica
OTU441	Butyricimonas virosa
OTU442	Butyrivibrio crossotus
OTU443	Butyrivibrio proteoclasticus
OTU444	Butyrivibrio sp.
OTU445	Caballeronia sp.
OTU446	Caecibacter sp.
OTU447	Caecibacterium sp.
OTU448	Caecibacterium sporoformans
OTU449	Caedibacter sp.
OTU450	Caedibacter taeniospiralis
OTU451	Caedimonas sp.
OTU452	Caedimonas varicaedens
OTU453	Caenispirillum deserti
OTU454	Caenispirillum sp.
OTU455	Caldalkalibacillus sp.
OTU456	Caldanaerobacter sp.
OTU457	Caldanaerobacter subterraneus subsp. tengcongensis
OTU458	Caldanaerobius sp.
OTU459	Caldicellulosiruptor saccharolyticus
OTU460	Caldicellulosiruptor sp.
OTU461	Caldicoprobacter faecalis
OTU462	Caldicoprobacter guelmensis
OTU463	Caldicoprobacter oshimai
OTU464	Caldicoprobacter sp.
OTU465	Caldilinea sp.
OTU466	Caldinitratiruptor sp.
OTU467	Caldisalinibacter kiritimatiensis
OTU468	Caldisalinibacter sp.
OTU469	Caldisericum exile
OTU470	Caldisericum sp.
OTU471	Calditerricola satsumensis JCM 14719
OTU472	Calditerricola sp.
OTU473	Calditerrivibrio nitroreducens DSM 19672
OTU474	Caloramator sp.
OTU475	Caloranaerobacter azorensis
OTU476	Caloranaerobacter sp.
OTU477	Caloribacterium sp.
OTU478	Calorithrix insularis
OTU479	Calorithrix sp.
OTU480	Calothrix sp.
OTU481	Camelimonas abortus
OTU482	Camelimonas sp.
OTU483	Caminicella sp.
OTU484	Campylobacter sp.
OTU485	Candidatus sp.
OTU486	Canibacter oris
OTU487	Capnocytophaga gingivalis
OTU488	Capnocytophaga haemolytica
OTU489	Capnocytophaga sp.
OTU490	Caproiciproducens galactitolivorans
OTU491	Caproiciproducens sp.
OTU492	Carboxydocella sp.
OTU493	Carboxydothermus sp.
OTU494	Carboxylicivirga flava
OTU495	Carboxylicivirga sp.
OTU496	Cardiobacterium sp.
OTU497	Carnimonas sp.
OTU498	Carnobacterium sp.
OTU499	Caryophanon sp.
OTU500	Casaltella massiliensis
OTU501	Casaltella sp.
OTU502	Catabacter hongkongensis
OTU503	Catabacter sp.
OTU504	Catellicoccus sp.
OTU505	Catenibacterium mitsuokai
OTU506	Catenibacterium sp.
OTU507	Catenisphaera sp.
OTU508	Catenococcus sp.
OTU509	Catenovulum sp.
OTU510	Catenulispora sp.
OTU511	Catonella morbi ATCC 51271
OTU512	Catonella sp.
OTU513	Caulobacter sp.
OTU514	Cavicella sp.
OTU515	Cecembia sp.
OTU516	Cedecea lapagei
OTU517	Cedecea sp.
OTU518	Celeribacter persicus
OTU519	Celeribacter sp.
OTU520	Celerinatantimonas sp.
OTU521	Cellulomonas sp.
OTU522	Cellulophaga sp.
OTU523	Cellulosilyticum sp.
OTU524	Cellvibrio sp.
OTU525	Centipeda sp.
OTU526	Cerasibacillus sp.
OTU527	Cerasicoccus sp.
OTU528	Cesiribacter sp.
OTU529	Chania sp.
OTU530	Chelativorans sp.
OTU531	Chelatococcus reniformis
OTU532	Chelatococcus sp.
OTU533	Chelonobacter sp.
OTU534	Chengkuizengella sp.
OTU535	Chitinimonas sp.
OTU536	Chitinispirillum sp.
OTU537	Chitinivibrio alkaliphilus ACht1
OTU538	Chitinivibrio sp.
OTU539	Chitinophaga oryziterrae
OTU540	Chitinophaga sp.
OTU541	Chlamydia sp.
OTU542	Chlorobaculum sp.
OTU543	Christensenella massiliensis
OTU544	Christensenella sp.
OTU545	Christensenella timonensis
OTU546	Chromobacterium sp.
OTU547	Chroococcidiopsis sp.
OTU548	Chryseobacterium salipaludis
OTU549	Chryseobacterium sp.
OTU550	Chryseolinea sp.
OTU551	Chryseomicrobium sp.
OTU552	Chrysiogenes sp.
OTU553	Chthonobacter sp.
OTU554	Chujaibacter sp.
OTU555	Chungangia sp.
OTU556	Ciceribacter sp.
OTU557	Citricoccus sp.
OTU558	Citrobacter amalonaticus
OTU559	Citrobacter braakii
OTU560	Citrobacter europaeus
OTU561	Citrobacter farmeri
OTU562	Citrobacter koseri
OTU563	Citrobacter sp.
OTU564	Clavibacter michiganensis subsp. sepedonicus
OTU565	Clavibacter sp.
OTU566	Cloacibacillus evryensis
OTU567	Cloacibacillus porcorum
OTU568	Cloacibacillus sp.
OTU569	Clostridiisalibacter sp.
OTU570	Clostridioides difficile ATCC 9689 = DSM 1296
OTU571	Clostridioides mangenotii
OTU572	Clostridioides sp.
OTU573	Clostridium acetobutylicum ATCC 824
OTU574	Clostridium akagii
OTU575	Clostridium aldenense
OTU576	Clostridium algidixylanolyticum
OTU577	Clostridium amygdalinum
OTU578	Clostridium baratii
OTU579	Clostridium bolteae
OTU580	Clostridium butyricum
OTU581	Clostridium cadaveris
OTU582	Clostridium celatum
OTU583	Clostridium cellulovorans 743B
OTU584	Clostridium chartatabidum
OTU585	Clostridium citroniae
OTU586	Clostridium clostridioforme
OTU587	Clostridium disporicum
OTU588	Clostridium estertheticum
OTU589	Clostridium fimetarium
OTU590	Clostridium frigidicarnis
OTU591	Clostridium glycyrrhizinilyticum
OTU592	Clostridium herbivorans
OTU593	Clostridium hylemonae
OTU594	Clostridium ihumii AP5
OTU595	Clostridium indolis
OTU596	Clostridium innocuum
OTU597	Clostridium jeddahense
OTU598	Clostridium lacusfryxellense
OTU599	Clostridium lavalense
OTU600	Clostridium leptum
OTU601	Clostridium liquoris
OTU602	Clostridium merdae
OTU603	Clostridium methylpentosum
OTU604	Clostridium nitrophenolicum
OTU605	Clostridium oceanicum
OTU606	Clostridium oryzae
OTU607	Clostridium paradoxum JW-YL-7 = DSM 7308
OTU608	Clostridium paraputrificum
OTU609	Clostridium peptidivorans
OTU610	Clostridium polyendosporum
OTU611	Clostridium polysaccharolyticum
OTU612	Clostridium populeti
OTU613	Clostridium quinii
OTU614	Clostridium saccharobutylicum
OTU615	Clostridium saccharogumia
OTU616	Clostridium saccharolyticum
OTU617	Clostridium sardiniense
OTU618	Clostridium saudiense
OTU619	Clostridium schirmacherense
OTU620	Clostridium scindens
OTU621	Clostridium sp.
OTU622	Clostridium sphenoides JCM 1415
OTU623	Clostridium spiroforme
OTU624	Clostridium subterminale
OTU625	Clostridium swellfunianum
OTU626	Clostridium symbiosum
OTU627	Clostridium tepidum
OTU628	Clostridium thermopalmarium
OTU629	Clostridium thiosulfatireducens
OTU630	Clostridium viride
OTU631	Clostridium xylanolyticum
OTU632	Cnuella sp.
OTU633	Coenonia sp.
OTU634	Coetzeea sp.
OTU635	Cohaesibacter sp.
OTU636	Cohnella ferri
OTU637	Cohnella sp.
OTU638	Colibacter massiliensis
OTU639	Colibacter sp.
OTU640	Colidextribacter massiliensis
OTU641	Colidextribacter sp.
OTU642	Collinsella aerofaciens
OTU643	Collinsella intestinalis
OTU644	Collinsella sp.
OTU645	Colwellia hornerae
OTU646	Colwellia sp.
OTU647	Comamonas sp.
OTU648	Comamonas terrigena
OTU649	Compostibacter sp.
OTU650	Conchiformibius sp.
OTU651	Conexibacter sp.
OTU652	Confluentibacter sp.
OTU653	Convivina intestini
OTU654	Convivina sp.
OTU655	Coprobacillus cateniformis JCM 10604
OTU656	Coprobacillus sp.
OTU657	Coprobacter fastidiosus NSB1
OTU658	Coprobacter sp.
OTU659	Coprococcus catus
OTU660	Coprococcus comes ATCC 27758
OTU661	Coprococcus eutactus
OTU662	Coprococcus sp.
OTU663	Coprothermobacter proteolyticus
OTU664	Coprothermobacter sp.
OTU665	Coraliomargarita sp.
OTU666	Coriobacterium sp.
OTU667	Corticicoccus sp.
OTU668	Corynebacterium appendicis
OTU669	Corynebacterium aurimucosum
OTU670	Corynebacterium casei LMG S-19264
OTU671	Corynebacterium glaucum
OTU672	Corynebacterium glucuronolyticum
OTU673	Corynebacterium jeikeium
OTU674	Corynebacterium maris
OTU675	Corynebacterium sp.
OTU676	Cosenzaea myxofaciens ATCC 19692
OTU677	Cosenzaea sp.
OTU678	Crassaminicella profunda
OTU679	Crassaminicella sp.
OTU680	Crenotalea sp.
OTU681	Criblamydia sp.
OTU682	Cricetibacter osteomyelitidis
OTU683	Cricetibacter sp.
OTU684	Croceifilum sp.
OTU685	Croceivirga sp.
OTU686	Crocinitomix sp.
OTU687	Cronbergia sp.
OTU688	Cronobacter muytjensii
OTU689	Cronobacter muytjensii ATCC 51329
OTU690	Cronobacter sakazakii
OTU691	Cronobacter sp.
OTU692	Cronobacter turicensis z3032
OTU693	Cryobacterium mesophilum
OTU694	Cryobacterium psychrophilum
OTU695	Cryobacterium sp.
OTU696	Cryptanaerobacter sp.
OTU697	Cryptobacterium sp.
OTU698	Culturomica massiliensis
OTU699	Culturomica sp.
OTU700	Cumulibacter sp.
OTU701	Cuneatibacter caecimuris
OTU702	Cuneatibacter sp.
OTU703	Cupriavidus basilensis
OTU704	Cupriavidus sp.
OTU705	Curvibacter sp.
OTU706	Cyanobacterium sp.
OTU707	Cyanobium sp.
OTU708	Cyclobacterium sp.
OTU709	Cylindrospermum sp.
OTU710	Cysteiniphilum sp.
OTU711	Cytophaga sp.
OTU712	Dactylococcopsis sp.
OTU713	Dactylosporangium vinaceum
OTU714	Deferribacter abyssi
OTU715	Deferribacter sp.
OTU716	Defluviicoccus sp.
OTU717	Defluviimonas pyrenivorans
OTU718	Defluviitalea raffinosedens
OTU719	Defluviitalea sp.
OTU720	Dehalobacter restrictus DSM 9455
OTU721	Dehalobacter sp.
OTU722	Dehalococcoides sp.
OTU723	Dehalogenimonas sp.
OTU724	Deinococcus sp.
OTU725	Dendrosporobacter sp.
OTU726	Denitrobacterium sp.
OTU727	Dermabacter jinjuensis
OTU728	Dermabacter sp.
OTU729	Desemzia sp.
OTU730	Desertibacter sp.
OTU731	Desmospora sp.
OTU732	Desnuesiella sp.
OTU733	Desulfallas sp.
OTU734	Desulfatibacillum sp.
OTU735	Desulfitibacter sp.
OTU736	Desulfitispora alkaliphila
OTU737	Desulfitispora elongata
OTU738	Desulfitispora sp.
OTU739	Desulfitobacterium sp.
OTU740	Desulfobacca sp.
OTU741	Desulfobacterium sp.
OTU742	Desulfobaculum sp.
OTU743	Desulfobotulus sapovorans
OTU744	Desulfobotulus sp.
OTU745	Desulfobulbus sp.
OTU746	Desulfococcus sp.
OTU747	Desulfocucumis sp.
OTU748	Desulfocurvibacter sp.
OTU749	Desulfocurvus sp.
OTU750	Desulfofaba fastidiosa
OTU751	Desulfofaba sp.
OTU752	Desulfofarcimen acetoxidans DSM 771
OTU753	Desulfofarcimen sp.
OTU754	Desulfofundulus sp.
OTU755	Desulfohalobium retbaense DSM 5692
OTU756	Desulfohalobium sp.
OTU757	Desulfohalotomaculum halophilum
OTU758	Desulfohalotomaculum sp.
OTU759	Desulfohalovibrio sp.
OTU760	Desulfoluna sp.
OTU761	Desulfomicrobium sp.
OTU762	Desulfomonile sp.
OTU763	Desulfonatronospira sp.
OTU764	Desulfonatronovibrio sp.
OTU765	Desulfonatronum sp.
OTU766	Desulfonauticus sp.
OTU767	Desulfonema sp.
OTU768	Desulfonispora sp.
OTU769	Desulfoplanes sp.
OTU770	Desulforhopalus sp.
OTU771	Desulfosarcina sp.
OTU772	Desulfosarcina variabilis str. Montpellier
OTU773	Desulfosporosinus acidiphilus SJ4
OTU774	Desulfosporosinus meridiei DSM 13257
OTU775	Desulfosporosinus orientis DSM 765
OTU776	Desulfosporosinus sp.
OTU777	Desulfotignum balticum
OTU778	Desulfotignum sp.
OTU779	Desulfotomaculum ferrireducens
OTU780	Desulfotomaculum reducens MI-1
OTU781	Desulfotomaculum ruminis DSM 2154
OTU782	Desulfotomaculum sp.
OTU783	Desulfovibrio brasiliensis
OTU784	Desulfovibrio dechloracetivorans
OTU785	Desulfovibrio gabonensis
OTU786	Desulfovibrio litoralis
OTU787	Desulfovibrio piger
OTU788	Desulfovibrio simplex
OTU789	Desulfovibrio sp.
OTU790	Desulfovibrio zosterae
OTU791	Desulfurella amilsii
OTU792	Desulfurella sp.
OTU793	Desulfuribacillus alkaliarsenatis
OTU794	Desulfuribacillus sp.
OTU795	Desulfuribacillus stibiiarsenatis
OTU796	Desulfurispirillum sp.
OTU797	Desulfurivibrio alkaliphilus
OTU798	Desulfurivibrio sp.
OTU799	Desulfurobacterium sp.
OTU800	Desulfuromonas acetoxidans
OTU801	Desulfuromonas sp.
OTU802	Desulfuromusa sp.
OTU803	Dethiobacter sp.
OTU804	Dethiosulfatarculus sp.
OTU805	Dethiosulfatibacter sp.
OTU806	Dethiosulfovibrio acidaminovorans
OTU807	Dethiosulfovibrio sp.
OTU808	Devosia humi
OTU809	Devosia sp.
OTU810	Dialister invisus
OTU811	Dialister micraerophilus
OTU812	Dialister pneumosintes
OTU813	Dialister propionicifaciens
OTU814	Dialister sp.
OTU815	Dialister succinatiphilus YIT 11850
OTU816	Dichelobacter nodosus
OTU817	Dichelobacter sp.
OTU818	Dichotomicrobium sp.
OTU819	Dickeya fangzhongdai
OTU820	Dickeya sp.
OTU821	Dictyobacter sp.
OTU822	Dielma sp.
OTU823	Dietzia kunjamensis
OTU824	Dietzia psychralcaliphila
OTU825	Dietzia sp.
OTU826	Dinghuibacter sp.
OTU827	Dokdonia sp.
OTU828	Dolosicoccus sp.
OTU829	Dolosigranulum sp.
OTU830	Domibacillus mangrovi
OTU831	Domibacillus sp.
OTU832	Dongia sp.
OTU833	Dorea formicigenerans
OTU834	Dorea longicatena
OTU835	Dorea sp.
OTU836	Draconibacterium sp.
OTU837	Drancourtella massiliensis
OTU838	Drancourtella sp.
OTU839	Dubosiella sp.
OTU840	Duganella sp.
OTU841	Duodenibacillus massiliensis
OTU842	Duodenibacillus sp.
OTU843	Dyadobacter ginsengisoli
OTU844	Dyadobacter jiangsuensis
OTU845	Dyella sp.
OTU846	Dysgonomonas sp.
OTU847	Echinicola sp.
OTU848	Ectothiorhodospira sp.
OTU849	Edaphobacter acidisoli
OTU850	Edaphobacter sp.
OTU851	Edaphobaculum sp.
OTU852	Edwardsiella anguillarum
OTU853	Edwardsiella sp.
OTU854	Edwardsiella tarda ATCC 15947 = NBRC 105688
OTU855	Effusibacillus sp.
OTU856	Eggerthella lenta
OTU857	Eggerthella sp.
OTU858	Eggerthia sp.
OTU859	Egibacter rhizosphaerae
OTU860	Ehrlichia sp.
OTU861	Eisenbergiella massiliensis
OTU862	Eisenbergiella sp.
OTU863	Eisenbergiella tayi
OTU864	Eisenibacter sp.
OTU865	Ekhidna sp.
OTU866	Elizabethkingia sp.
OTU867	Elusimicrobium sp.
OTU868	Emcibacter sp.
OTU869	Emergencia sp.
OTU870	Emergencia timonensis
OTU871	Empedobacter stercoris
OTU872	Emticicia aquatilis
OTU873	Emticicia sp.
OTU874	Endomicrobium proavitum
OTU875	Endomicrobium sp.
OTU876	Endozoicomonas sp.
OTU877	Enorma sp.
OTU878	Enteractinococcus sp.
OTU879	Enterobacillus sp.
OTU880	Enterobacillus tribolii
OTU881	Enterobacter bugandensis
OTU882	Enterobacter cloacae
OTU883	Enterobacter hormaechei subsp. xiangfangensis
OTU884	Enterobacter sp.
OTU885	Enterobacter tabaci
OTU886	Enterococcus asini
OTU887	Enterococcus avium ATCC 14025
OTU888	Enterococcus bulliens
OTU889	Enterococcus diestrammenae
OTU890	Enterococcus dispar ATCC 51266
OTU891	Enterococcus durans
OTU892	Enterococcus faecalis
OTU893	Enterococcus faecium
OTU894	Enterococcus gallinarum
OTU895	Enterococcus hirae
OTU896	Enterococcus hirae ATCC 9790
OTU897	Enterococcus italicus
OTU898	Enterococcus malodoratus
OTU899	Enterococcus massiliensis
OTU900	Enterococcus pseudoavium
OTU901	Enterococcus ratti
OTU902	Enterococcus sp.
OTU903	Enterococcus sulfureus ATCC 49903
OTU904	Enterococcus wangshanyuanii
OTU905	Enterorhabdus sp.
OTU906	Enterovirga sp.
OTU907	Entomoplasma sp.
OTU908	Ercella sp.
OTU909	Ercella succinigenes
OTU910	Erwinia sp.
OTU911	Erwinia teleogrylli
OTU912	Erysipelatoclostridium ramosum
OTU913	Erysipelatoclostridium sp.
OTU914	Erysipelothrix sp.
OTU915	Erythrobacter longus
OTU916	Erythrobacter sp.
OTU917	Escherichia albertii
OTU918	Escherichia coli
OTU919	Escherichia fergusonii
OTU920	Escherichia fergusonii ATCC 35469
OTU921	Escherichia marmotae
OTU922	Escherichia sp.
OTU923	Ethanoligenens harbinense YUAN-3
OTU924	Ethanoligenens sp.
OTU925	Eubacterium barkeri
OTU926	Eubacterium coprostanoligenes
OTU927	Eubacterium eligens ATCC 27750
OTU928	Eubacterium limosum
OTU929	Eubacterium oxidoreducens
OTU930	Eubacterium ramulus ATCC 29099
OTU931	Eubacterium rectale ATCC 33656
OTU932	Eubacterium ruminantium
OTU933	Eubacterium saphenum
OTU934	Eubacterium siraeum
OTU935	Eubacterium sp.
OTU936	Eubacterium tenue
OTU937	Eubacterium uniforme
OTU938	Eubacterium ventriosum
OTU939	Eubacterium xylanophilum
OTU940	Eubacterium yurii
OTU941	Eubacterium yurii subsp. margaretiae ATCC 43715
OTU942	Ewingella sp.
OTU943	Exiguobacterium sp.
OTU944	Exilispira sp.
OTU945	Extibacter muris
OTU946	Extibacter sp.
OTU947	Ezakiella massiliensis
OTU948	Ezakiella sp.
OTU949	Fabibacter sp.
OTU950	Fabivirga sp.
OTU951	Facklamia sp.
OTU952	Faecalibacterium prausnitzii
OTU953	Faecalibacterium sp.
OTU954	Faecalibaculum rodentium
OTU955	Faecalibaculum sp.
OTU956	Faecalicatena contorta
OTU957	Faecalicatena fissicatena
OTU958	Faecalicatena orotica
OTU959	Faecalicatena sp.
OTU960	Faecalicoccus sp.
OTU961	Faecalimonas sp.
OTU962	Faecalimonas umbilicata
OTU963	Faecalitalea sp.
OTU964	Falcatimonas natans
OTU965	Falcatimonas sp.
OTU966	Falsiporphyromonas sp.
OTU967	Fangia hongkongensis
OTU968	Fastidiosibacter lacustris
OTU969	Fastidiosipila sp.
OTU970	Fenollaria massiliensis
OTU971	Fenollaria sp.
OTU972	Fermentibacillus sp.
OTU973	Ferrimonas sp.
OTU974	Ferruginibacter sp.
OTU975	Fervidicella sp.
OTU976	Fervidobacterium sp.
OTU977	Fibrobacter sp.
OTU978	Fibrobacter succinogenes subsp. succinogenes S85
OTU979	Fictibacillus sp.
OTU980	Filifactor sp.
OTU981	Filifactor villosus
OTU982	Filobacterium sp.
OTU983	Filomicrobium sp.
OTU984	Finegoldia magna
OTU985	Finegoldia sp.
OTU986	Fischerella sp.
OTU987	Flammeovirga sp.
OTU988	Flaviaesturariibacter luteus
OTU989	Flaviaesturariibacter sp.
OTU990	Flaviflexus huanghaiensis
OTU991	Flaviflexus sp.
OTU992	Flavimarina sp.
OTU993	Flavobacterium anatoliense
OTU994	Flavobacterium banpakuense
OTU995	Flavobacterium sp.
OTU996	Flavobacterium suncheonense
OTU997	Flavonifractor plautii
OTU998	Flavonifractor sp.
OTU999	Flexibacter flexilis DSM 6793
OTU1000	Flexibacter sp.
OTU1001	Flexilinea sp.
OTU1002	Flintibacter butyricus
OTU1003	Flintibacter sp.
OTU1004	Foliisarcina sp.
OTU1005	Fontibacillus sp.
OTU1006	Fonticella sp.
OTU1007	Fournierella massiliensis
OTU1008	Fournierella sp.
OTU1009	Francisella sp.
OTU1010	Franconibacter daqui
OTU1011	Franconibacter sp.
OTU1012	Frankia asymbiotica
OTU1013	Frankia casuarinae
OTU1014	Frankia sp.
OTU1015	Frateuria sp.
OTU1016	Frisingicoccus caecimuris
OTU1017	Frisingicoccus sp.
OTU1018	Frondibacter sp.
OTU1019	Fructobacillus fructosus
OTU1020	Fructobacillus sp.
OTU1021	Fuchsiella sp.
OTU1022	Fucophilus fucoidanolyticus
OTU1023	Fucophilus sp.
OTU1024	Fulvitalea sp.
OTU1025	Fusibacter fontis
OTU1026	Fusibacter sp.
OTU1027	Fusicatenibacter saccharivorans
OTU1028	Fusicatenibacter sp.
OTU1029	Fusobacterium necrophorum
OTU1030	Fusobacterium nucleatum subsp. animalis
OTU1031	Fusobacterium sp.
OTU1032	Gabonia massiliensis
OTU1033	Gabonia sp.
OTU1034	Gabonibacter sp.
OTU1035	Gaiella occulta
OTU1036	Gaiella sp.
OTU1037	Gallaecimonas sp.
OTU1038	Gallicola sp.
OTU1039	Galliscardovia sp.
OTU1040	Garciella sp.
OTU1041	Gardnerella sp.
OTU1042	Garicola sp.
OTU1043	Garritya polymorpha
OTU1044	Garritya sp.
OTU1045	Gelidibacter gilvus
OTU1046	Gelria sp.
OTU1047	Gemella morbillorum
OTU1048	Gemella palaticanis
OTU1049	Gemella sanguinis
OTU1050	Gemella sp.
OTU1051	Geminicoccus sp.
OTU1052	Gemmatimonas sp.
OTU1053	Gemmiger formicilis
OTU1054	Gemmiger sp.
OTU1055	Geoalkalibacter sp.
OTU1056	Geobacillus sp.
OTU1057	Geobacillus uzenensis
OTU1058	Geobacter hydrogenophilus
OTU1059	Geobacter sp.
OTU1060	Geobacter uraniireducens Rf4
OTU1061	Geodermatophilus daqingensis
OTU1062	Geodermatophilus saharensis
OTU1063	Geofilum sp.
OTU1064	Geomicrobium sp.
OTU1065	Georgenia sp.
OTU1066	Geosporobacter sp.
OTU1067	Geosporobacter subterraneus
OTU1068	Geothermobacter sp.
OTU1069	Geothermomicrobium sp.
OTU1070	Geothrix sp.
OTU1071	Geotoga sp.
OTU1072	Geotoga subterranea
OTU1073	Geovibrio ferrireducens
OTU1074	Gibbsiella sp.
OTU1075	Gilliamella intestini
OTU1076	Gilliamella mensalis
OTU1077	Gilliamella sp.
OTU1078	Gillisia sandarakina
OTU1079	Gillisia sp.
OTU1080	Gilvimarinus sp.
OTU1081	Glaciecola sp.
OTU1082	Glaciihabitans sp.
OTU1083	Glaciimonas sp.
OTU1084	Gloeobacter kilaueensis JS1
OTU1085	Gloeobacter sp.
OTU1086	Gluconacetobacter sp.
OTU1087	Gluconobacter sp.
OTU1088	Glutamicibacter sp.
OTU1089	Glycomyces anabasis
OTU1090	Glycomyces sp.
OTU1091	Gordonia jinhuaensis
OTU1092	Gordonia sp.
OTU1093	Gordonibacter pamelaeae 7-10-1-b
OTU1094	Gordonibacter sp.
OTU1095	Gorillibacterium massiliense
OTU1096	Gorillibacterium sp.
OTU1097	Gottschalkia purinilytica
OTU1098	Gottschalkia sp.
OTU1099	Gracilibacillus sp.
OTU1100	Gracilibacter sp.
OTU1101	Gracilimonas sp.
OTU1102	Granulibacter bethesdensis CGDNIH1
OTU1103	Granulicatella adiacens
OTU1104	Granulicatella elegans
OTU1105	Granulicatella sp.
OTU1106	Granulicella sp.
OTU1107	Granulicoccus sp.
OTU1108	Granulosicoccus sp.
OTU1109	Guggenheimella bovis
OTU1110	Guggenheimella sp.
OTU1111	Gulbenkiania sp.
OTU1112	Gulosibacter sp.
OTU1113	Haematomicrobium sanguinis DSM 21259
OTU1114	Haematomicrobium sp.
OTU1115	Haemophilus parainfluenzae ATCC 33392
OTU1116	Haemophilus sp.
OTU1117	Hafnia sp.
OTU1118	Halalkalibacillus sp.
OTU1119	Halanaerobacter sp.
OTU1120	Halanaerobium alcaliphilum
OTU1121	Halanaerobium fermentans
OTU1122	Halanaerobium sehlinense
OTU1123	Halanaerobium sp.
OTU1124	Halarsenatibacter sp.
OTU1125	Haliangium ochraceum
OTU1126	Haliangium sp.
OTU1127	Haloactinopolyspora sp.
OTU1128	Haloactinospora sp.
OTU1129	Halobacillus sp.
OTU1130	Halobacteriovorax sp.
OTU1131	Halobacteroides sp.
OTU1132	Halocella cellulosilytica
OTU1133	Halocella sp.
OTU1134	Halodesulfovibrio sp.
OTU1135	Halofilum ochraceum
OTU1136	Haloimpatiens sp.
OTU1137	Halomonas alkalicola
OTU1138	Halomonas koreensis
OTU1139	Halomonas sp.
OTU1140	Halonatronum sp.
OTU1141	Halopeptonella sp.
OTU1142	Haloplasma sp.
OTU1143	Halorhodospira sp.
OTU1144	Halotalea sp.
OTU1145	Halothermothrix sp.
OTU1146	Haoranjiania sp.
OTU1147	Harryflintia sp.
OTU1148	Hathewaya sp.
OTU1149	Helcococcus seattlensis
OTU1150	Helcococcus sp.
OTU1151	Helicobacter sp.
OTU1152	Heliobacillus sp.
OTU1153	Heliobacterium sp.
OTU1154	Heliophilum sp.
OTU1155	Heliorestis sp.
OTU1156	Henriciella sp.
OTU1157	Herbaspirillum sp.
OTU1158	Herbidospora sp.
OTU1159	Herbihabitans sp.
OTU1160	Herbinix hemicellulosilytica
OTU1161	Herbinix luporum
OTU1162	Herbinix sp.
OTU1163	Hespellia porcina
OTU1164	Hespellia sp.
OTU1165	Hespellia stercorisuis
OTU1166	Hippea sp.
OTU1167	Histophilus sp.
OTU1168	Hoeflea sp.
OTU1169	Holdemanella biformis
OTU1170	Holdemanella sp.
OTU1171	Holdemania filiformis
OTU1172	Holdemania massiliensis AP2
OTU1173	Holdemania sp.
OTU1174	Holophaga sp.
OTU1175	Homoserinibacter sp.
OTU1176	Howardella sp.
OTU1177	Howardella ureilytica
OTU1178	Huakuichenia sp.
OTU1179	Hugenholtzia roseola
OTU1180	Hugenholtzia sp.
OTU1181	Hungateiclostridium alkalicellulosi
OTU1182	Hungateiclostridium cellulolyticum
OTU1183	Hungateiclostridium saccincola
OTU1184	Hungateiclostridium sp.
OTU1185	Hungateiclostridium straminisolvens
OTU1186	Hungatella effluvii
OTU1187	Hungatella hathewayi
OTU1188	Hungatella sp.
OTU1189	Hydrogenibacillus sp.
OTU1190	Hydrogenimonas thermophila
OTU1191	Hydrogenispora sp.
OTU1192	Hydrogenoanaerobacterium saccharovorans
OTU1193	Hydrogenoanaerobacterium sp.
OTU1194	Hydrogenobaculum sp.
OTU1195	Hydrogenophaga intermedia
OTU1196	Hydrogenophaga soli
OTU1197	Hydrogenophaga sp.
OTU1198	Hydrogenophilus sp.
OTU1199	Hydrotalea sp.
OTU1200	Hymenobacter cavernae
OTU1201	Hymenobacter coccineus
OTU1202	Hymenobacter daeguensis
OTU1203	Hymenobacter monticola
OTU1204	Hymenobacter pallidus
OTU1205	Hymenobacter sp.
OTU1206	Hymenobacter terrigena
OTU1207	Hyphomicrobium sp.
OTU1208	Hypnocyclicus sp.
OTU1209	Hyunsoonleella sp.
OTU1210	Ichthyobacterium sp.
OTU1211	Idiomarina sp.
OTU1212	Ignatzschineria sp.
OTU1213	Ignavibacterium sp.
OTU1214	Ihubacter massiliensis
OTU1215	Ihubacter sp.
OTU1216	Ileibacterium sp.
OTU1217	Ilyobacter delafieldii
OTU1218	Ilyobacter sp.
OTU1219	Imperialibacter sp.
OTU1220	Imtechella sp.
OTU1221	Inmirania sp.
OTU1222	Insolitispirillum peregrinum
OTU1223	Insolitispirillum sp.
OTU1224	Intestinibacillus massiliensis
OTU1225	Intestinibacillus sp.
OTU1226	Intestinibacter bartlettii
OTU1227	Intestinibacter sp.
OTU1228	Intestinimonas butyriciproducens
OTU1229	Intestinimonas sp.
OTU1230	Intrasporangium sp.
OTU1231	Iphinoe sp.
OTU1232	Irregularibacter muris
OTU1233	Irregularibacter sp.
OTU1234	Isobaculum sp.
OTU1235	Izhakiella australiensis
OTU1236	Izhakiella sp.
OTU1237	Jahnella sp.
OTU1238	Jannaschia sp.
OTU1239	Jeotgalibacillus sp.
OTU1240	Jeotgalicoccus sp.
OTU1241	Johnsonella sp.
OTU1242	Jonquetella sp.
OTU1243	Kallipyga gabonensis
OTU1244	Kallipyga sp.
OTU1245	Kandleria sp.
OTU1246	Kangiella sp.
OTU1247	Keratinibaculum sp.
OTU1248	Kerstersia sp.
OTU1249	Kiloniella sp.
OTU1250	Kineococcus sp.
OTU1251	Kineosporia rhamnosa
OTU1252	Kineosporia rhizophila
OTU1253	Kineosporia sp.
OTU1254	Kineothrix alysoides
OTU1255	Kineothrix sp.
OTU1256	Kistimonas sp.
OTU1257	Kitasatospora sp.
OTU1258	Klebsiella aerogenes KCTC 2190
OTU1259	Klebsiella pneumoniae
OTU1260	Klebsiella pneumoniae subsp. ozaenae
OTU1261	Klebsiella pneumoniae subsp. rhinoscleromatis
OTU1262	Klebsiella pneumoniae subsp. rhinoscleromatis ATCC 13884
OTU1263	Klebsiella quasipneumoniae subsp. quasipneumoniae
OTU1264	Klebsiella quasipneumoniae subsp. similipneumoniae
OTU1265	Klebsiella sp.
OTU1266	Klenkia sp.
OTU1267	Kluyvera cryocrescens
OTU1268	Kluyvera sp.
OTU1269	Kocuria sp.
OTU1270	Kordiimonas aquimaris
OTU1271	Kordiimonas sp.
OTU1272	Kosakonia cowanii JCM 10956 = DSM 18146
OTU1273	Kosakonia pseudosacchari
OTU1274	Kosakonia radicincitans DSM 16656
OTU1275	Kosakonia sp.
OTU1276	Kosmotoga olearia TBF 19.5.1
OTU1277	Kroppenstedtia pulmonis
OTU1278	Kroppenstedtia sp.
OTU1279	Kurthia sibirica
OTU1280	Kurthia sp.
OTU1281	Kytococcus sp.
OTU1282	Labedella sp.
OTU1283	Labilibacter sp.
OTU1284	Labilithrix sp.
OTU1285	Labrenzia alba
OTU1286	Labrenzia sp.
OTU1287	Labrys methylaminiphilus JLW10
OTU1288	Labrys sp.
OTU1289	Laceyella sp.
OTU1290	Lachnoanaerobaculum sp.
OTU1291	Lachnobacterium bovis
OTU1292	Lachnobacterium sp.
OTU1293	Lachnoclostridium pacaense
OTU1294	Lachnoclostridium phytofermentans
OTU1295	Lachnoclostridium sp.
OTU1296	Lachnospira multipara ATCC 19207
OTU1297	Lachnospira pectinoschiza
OTU1298	Lachnospira sp.
OTU1299	Lachnotalea glycerini
OTU1300	Lachnotalea sp.
OTU1301	Lacibacterium sp.
OTU1302	Lacihabitans sp.
OTU1303	Lacticigenium sp.
OTU1304	Lactivibrio sp.
OTU1305	Lactobacillus acidipiscis
OTU1306	Lactobacillus allii
OTU1307	Lactobacillus alvi
OTU1308	Lactobacillus amylophilus
OTU1309	Lactobacillus aviarius
OTU1310	Lactobacillus caviae
OTU1311	Lactobacillus colini
OTU1312	Lactobacillus coryniformis
OTU1313	Lactobacillus crispatus
OTU1314	Lactobacillus curieae
OTU1315	Lactobacillus delbrueckii
OTU1316	Lactobacillus delbrueckii subsp. bulgaricus
OTU1317	Lactobacillus delbrueckii subsp. bulgaricus ATCC 11842 = JCM 1002
OTU1318	Lactobacillus delbrueckii subsp. lactis DSM 20072
OTU1319	Lactobacillus delbrueckii subsp. sunkii
OTU1320	Lactobacillus fermentum
OTU1321	Lactobacillus frumenti
OTU1322	Lactobacillus gasseri ATCC 33323 = JCM 1131
OTU1323	Lactobacillus herbarum
OTU1324	Lactobacillus homohiochii
OTU1325	Lactobacillus ingluviei
OTU1326	Lactobacillus jensenii
OTU1327	Lactobacillus kosoi
OTU1328	Lactobacillus mucosae
OTU1329	Lactobacillus nagelii
OTU1330	Lactobacillus parabuchneri
OTU1331	Lactobacillus paracasei
OTU1332	Lactobacillus pentosiphilus
OTU1333	Lactobacillus psittaci
OTU1334	Lactobacillus reuteri
OTU1335	Lactobacillus rogosae
OTU1336	Lactobacillus ruminis
OTU1337	Lactobacillus salivarius
OTU1338	Lactobacillus senioris DSM 24302 = JCM 17472
OTU1339	Lactobacillus sp.
OTU1340	Lactobacillus vaginalis
OTU1341	Lactobacillus wasatchensis
OTU1342	Lactococcus garvieae
OTU1343	Lactococcus lactis subsp. hordniae
OTU1344	Lactococcus laudensis
OTU1345	Lactococcus nasutitermitis
OTU1346	Lactococcus sp.
OTU1347	Lactonifactor longoviformis
OTU1348	Lactonifactor sp.
OTU1349	Lactovum sp.
OTU1350	Lacunisphaera sp.
OTU1351	Lampropedia sp.
OTU1352	Larkinella sp.
OTU1353	Lautropia sp.
OTU1354	Lawsonella sp.
OTU1355	Lawsonia sp.
OTU1356	Leadbetterella sp.
OTU1357	Leclercia adecarboxylata
OTU1358	Leclercia sp.
OTU1359	Leeia oryzae
OTU1360	Leeuwenhoekiella sp.
OTU1361	Legionella sainthelensi
OTU1362	Legionella sp.
OTU1363	Lelliottia sp.
OTU1364	Leminorella grimontii
OTU1365	Leminorella sp.
OTU1366	Lentibacillus sp.
OTU1367	Lentilitoribacter sp.
OTU1368	Lentimicrobium sp.
OTU1369	Lentisphaera profundi
OTU1370	Lentzea sp.
OTU1371	Leptolinea sp.
OTU1372	Leptolinea tardivitalis
OTU1373	Leptonema sp.
OTU1374	Leptospira sp.
OTU1375	Leptospira weilii
OTU1376	Leptothrix sp.
OTU1377	Leptotrichia sp.
OTU1378	Leucobacter sp.
OTU1379	Leuconostoc gelidum subsp. gasicomitatum
OTU1380	Leuconostoc mesenteroides subsp. jonggajibkimchii
OTU1381	Leuconostoc sp.
OTU1382	Leucothrix sp.
OTU1383	Levyella sp.
OTU1384	Lewinella sp.
OTU1385	Libanicoccus sp.
OTU1386	Liberibacter crescens
OTU1387	Lihuaxuella sp.
OTU1388	Lihuaxuella thermophila
OTU1389	Limibacter sp.
OTU1390	Limibaculum sp.
OTU1391	Limimaricola sp.
OTU1392	Limimonas halophila
OTU1393	Limimonas sp.
OTU1394	Limnochorda pilosa
OTU1395	Limnochorda sp.
OTU1396	Lipingzhangella halophila
OTU1397	Listeria sp.
OTU1398	Litoribacillus sp.
OTU1399	Litoribrevibacter sp.
OTU1400	Litorilinea sp.
OTU1401	Litorimonas sp.
OTU1402	Longibacter salinarum
OTU1403	Longibacter sp.
OTU1404	Longibaculum muris
OTU1405	Longibaculum sp.
OTU1406	Longicatena caecimuris
OTU1407	Longicatena sp.
OTU1408	Longilinea arvoryzae
OTU1409	Longimicrobium sp.
OTU1410	Longimicrobium terrae
OTU1411	Longimonas sp.
OTU1412	Lonsdalea sp.
OTU1413	Luminiphilus sp.
OTU1414	Lunatimonas sp.
OTU1415	Lutaonella sp.
OTU1416	Lutibacter sp.
OTU1417	Lutispora sp.
OTU1418	Lutispora thermophila DSM 19022
OTU1419	Lyngbya sp.
OTU1420	Lysinibacillus parviboronicapiens
OTU1421	Lysinibacillus sp.
OTU1422	Lysinimonas sp.
OTU1423	Lysobacter novalis
OTU1424	Lysobacter sp.
OTU1425	Macellibacteroides sp.
OTU1426	Macrococcus goetzii;Macrococcus epidermidis
OTU1427	Macrococcus sp.
OTU1428	Macromonas sp.
OTU1429	Mageeibacillus indolicus
OTU1430	Mageeibacillus sp.
OTU1431	Magnetococcus sp.
OTU1432	Magnetospirillum marisnigri
OTU1433	Magnetovibrio blakemorei
OTU1434	Magnetovibrio sp.
OTU1435	Mahella sp.
OTU1436	Mailhella sp.
OTU1437	Maledivibacter sp.
OTU1438	Mangrovibacter phragmitis
OTU1439	Mangrovibacter sp.
OTU1440	Mangroviflexus sp.
OTU1441	Mangrovitalea sp.
OTU1442	Mannheimia sp.
OTU1443	Mannheimia succiniciproducens
OTU1444	Maribacter sp.
OTU1445	Maribacter spongiicola
OTU1446	Marichromatium chrysaorae
OTU1447	Marichromatium sp.
OTU1448	Maricurvus sp.
OTU1449	Marinicella sp.
OTU1450	Marinicrinis sp.
OTU1451	Marinilabilia salmonicolor JCM 21150
OTU1452	Marinilabilia sp.
OTU1453	Marinilactibacillus sp.
OTU1454	Marinimicrobium sp.
OTU1455	Marininema halotolerans
OTU1456	Marininema sp.
OTU1457	Mariniphaga anaerophila
OTU1458	Mariniphaga sp.
OTU1459	Mariniradius sp.
OTU1460	Marinisporobacter balticus
OTU1461	Marinisporobacter sp.
OTU1462	Marinithermofilum sp.
OTU1463	Marinithermus sp.
OTU1464	Marinitoga piezophila KA3
OTU1465	Marinitoga sp.
OTU1466	Marinobacter sp.
OTU1467	Marinobacterium sp.
OTU1468	Marinomonas sp.
OTU1469	Marinospirillum sp.
OTU1470	Mariprofundus sp.
OTU1471	Maritalea sp.
OTU1472	Marivibrio sp.
OTU1473	Marivirga sp.
OTU1474	Marseilla massiliensis
OTU1475	Marseilla sp.
OTU1476	Marvinbryantia formatexigens
OTU1477	Marvinbryantia sp.
OTU1478	Massilia pinisoli
OTU1479	Massilia sp.
OTU1480	Massilibacterium sp.
OTU1481	Massilimicrobiota sp.
OTU1482	Massilimicrobiota timonensis
OTU1483	Massiliprevotella massiliensis
OTU1484	Massiliprevotella sp.
OTU1485	Mechercharimyces sp.
OTU1486	Mediterranea massiliensis
OTU1487	Mediterranea sp.
OTU1488	Megamonas funiformis YIT 11815
OTU1489	Megamonas hypermegale
OTU1490	Megamonas sp.
OTU1491	Megasphaera elsdenii DSM 20460
OTU1492	Megasphaera indica
OTU1493	Megasphaera massiliensis
OTU1494	Megasphaera micronuciformis
OTU1495	Megasphaera sp.
OTU1496	Melghiribacillus sp.
OTU1497	Melghirimyces sp.
OTU1498	Melioribacter sp.
OTU1499	Melissococcus sp.
OTU1500	Membranicola sp.
OTU1501	Meniscus sp.
OTU1502	Merdimonas faecis
OTU1503	Merdimonas sp.
OTU1504	Mesoaciditoga sp.
OTU1505	Mesonia sp.
OTU1506	Mesoplasma sp.
OTU1507	Metakosakonia massiliensis JC163
OTU1508	Metakosakonia sp.
OTU1509	Metallibacterium sp.
OTU1510	Metallosphaera sp.
OTU1511	Metaprevotella massiliensis
OTU1512	Metaprevotella sp.
OTU1513	Methanobacterium sp.
OTU1514	Methanoculleus sp.
OTU1515	Methylarcula sp.
OTU1516	Methylobacillus sp.
OTU1517	Methylobacter sp.
OTU1518	Methylobacterium sp.
OTU1519	Methylocaldum sp.
OTU1520	Methylocella sp.
OTU1521	Methylococcus sp.
OTU1522	Methylomarinovum sp.
OTU1523	Methylomicrobium sp.
OTU1524	Methylomonas sp.
OTU1525	Methylomusa anaerophila
OTU1526	Methylomusa sp.
OTU1527	Methylophaga sp.
OTU1528	Methylopila jiangsuensis
OTU1529	Methylopila sp.
OTU1530	Methylorubrum sp.
OTU1531	Methylosphaera sp.
OTU1532	Microaerobacter sp.
OTU1533	Microbacter margulisiae
OTU1534	Microbacter sp.
OTU1535	Microbacterium aureliae
OTU1536	Microbacterium flavum
OTU1537	Microbacterium kitamiense
OTU1538	Microbacterium kribbense
OTU1539	Microbacterium lacticum
OTU1540	Microbacterium nanhaiense
OTU1541	Microbacterium rhizomatis
OTU1542	Microbacterium schleiferi
OTU1543	Microbacterium sp.
OTU1544	Micrococcus sp.
OTU1545	Microlunatus phosphovorus NM-1
OTU1546	Microlunatus sp.
OTU1547	Micromonospora sp.
OTU1548	Micropruina sp.
OTU1549	Microterricola sp.
OTU1550	Microvirga sp.
OTU1551	Millionella massiliensis
OTU1552	Millionella sp.
OTU1553	Mitsuokella jalaludinii
OTU1554	Mitsuokella multacida
OTU1555	Mitsuokella sp.
OTU1556	Mixta calida
OTU1557	Mixta intestinalis
OTU1558	Mixta sp.
OTU1559	Mizugakiibacter sediminis
OTU1560	Mobilisporobacter senegalensis
OTU1561	Mobilisporobacter sp.
OTU1562	Mobilitalea sibirica
OTU1563	Mobilitalea sp.
OTU1564	Modestobacter marinus
OTU1565	Modicisalibacter sp.
OTU1566	Moellerella sp.
OTU1567	Mogibacterium diversum
OTU1568	Mogibacterium sp.
OTU1569	Mogibacterium vescum
OTU1570	Monoglobus pectinilyticus
OTU1571	Monoglobus sp.
OTU1572	Moorella sp.
OTU1573	Moraxella sp.
OTU1574	Mordavella massiliensis
OTU1575	Mordavella sp.
OTU1576	Morganella sp.
OTU1577	Moryella indoligenes
OTU1578	Moryella sp.
OTU1579	Motilibacter sp.
OTU1580	Mucilaginibacter sp.
OTU1581	Mucinivorans hirudinis
OTU1582	Mucinivorans sp.
OTU1583	Murdochiella massiliensis
OTU1584	Murdochiella sp.
OTU1585	Muribaculum intestinale
OTU1586	Muribaculum sp.
OTU1587	Muricauda sp.
OTU1588	Muricomes intestini
OTU1589	Muricomes sp.
OTU1590	Murimonas intestini
OTU1591	Murimonas sp.
OTU1592	Myceligenerans sp.
OTU1593	Myceligenerans xiligouense
OTU1594	Mycetocola sp.
OTU1595	Mycobacterium mantenii
OTU1596	Mycobacterium sp.
OTU1597	Mycolicibacter sp.
OTU1598	Mycolicibacterium sp.
OTU1599	Mycoplasma agalactiae PG2
OTU1600	Mycoplasma bovis
OTU1601	Mycoplasma collis
OTU1602	Mycoplasma crocodyli MP145
OTU1603	Mycoplasma feliminutum
OTU1604	Mycoplasma genitalium
OTU1605	Mycoplasma mobile
OTU1606	Mycoplasma mycoides subsp. mycoides
OTU1607	Mycoplasma phocirhinis
OTU1608	Mycoplasma sp.
OTU1609	Mycoplasma tullyi
OTU1610	Mycoplasma verecundum
OTU1611	Myroides sp.
OTU1612	Naasia sp.
OTU1613	Nakamurella intestinalis
OTU1614	Nakamurella sp.
OTU1615	Nannocystis sp.
OTU1616	Natranaerobius sp.
OTU1617	Natranaerovirga hydrolytica
OTU1618	Natranaerovirga sp.
OTU1619	Natronincola ferrireducens
OTU1620	Natronincola sp.
OTU1621	Natronoflexus sp.
OTU1622	Natronospira sp.
OTU1623	Naumannella sp.
OTU1624	Nautilia sp.
OTU1625	Necropsobacter sp.
OTU1626	Negadavirga shengliensis
OTU1627	Negadavirga sp.
OTU1628	Negativibacillus massiliensis
OTU1629	Negativibacillus sp.
OTU1630	Negativicoccus massiliensis
OTU1631	Negativicoccus sp.
OTU1632	Neglecta sp.
OTU1633	Neglecta timonensis
OTU1634	Neiella marina
OTU1635	Neiella sp.
OTU1636	Neisseria sp.
OTU1637	Nemorincola sp.
OTU1638	Neosynechococcus sp.
OTU1639	Neptuniibacter sp.
OTU1640	Nesterenkonia sp.
OTU1641	Nevskia sp.
OTU1642	Niabella aurantiaca
OTU1643	Niabella sp.
OTU1644	Niastella sp.
OTU1645	Nibribacter sp.
OTU1646	Nisaea sp.
OTU1647	Nissabacter archeti
OTU1648	Nissabacter sp.
OTU1649	Nitratireductor lacus
OTU1650	Nitratireductor sp.
OTU1651	Nitratiruptor sp.
OTU1652	Nitrincola sp.
OTU1653	Nitrobacter sp.
OTU1654	Nitrosococcus sp.
OTU1655	Nitrosomonas communis
OTU1656	Nitrosomonas nitrosa
OTU1657	Nitrosomonas sp.
OTU1658	Nitrospina sp.
OTU1659	Nitrospira sp.
OTU1660	Niveibacterium sp.
OTU1661	Nocardia sp.
OTU1662	Nocardioides islandensis
OTU1663	Nocardioides pacificus
OTU1664	Nocardioides sp.
OTU1665	Nocardiopsis quinghaiensis
OTU1666	Nocardiopsis sp.
OTU1667	Nonlabens sp.
OTU1668	Nonomuraea coxensis
OTU1669	Nonomuraea glycinis
OTU1670	Nonomuraea sp.
OTU1671	Nordella sp.
OTU1672	Nosocomiicoccus sp.
OTU1673	Nostoc sp.
OTU1674	Notoacmeibacter sp.
OTU1675	Novibacillus sp.
OTU1676	Noviherbaspirillum humi
OTU1677	Noviherbaspirillum sp.
OTU1678	Novosphingobium lentum NBRC 107847
OTU1679	Novosphingobium sp.
OTU1680	Nubsella sp.
OTU1681	Numidum sp.
OTU1682	Obesumbacterium sp.
OTU1683	Occallatibacter sp.
OTU1684	Occidentia sp.
OTU1685	Oceanibacterium sp.
OTU1686	Oceanibaculum sp.
OTU1687	Oceanicella sp.
OTU1688	Oceanicoccus sp.
OTU1689	Oceanirhabdus sp.
OTU1690	Oceanisphaera profunda
OTU1691	Oceanisphaera sp.
OTU1692	Oceanispirochaeta sp.
OTU1693	Oceanobacillus aidingensis
OTU1694	Oceanobacillus sp.
OTU1695	Oceanobacter sp.
OTU1696	Oceanococcus sp.
OTU1697	Oceanotoga sp.
OTU1698	Oceanotoga teriensis
OTU1699	Ochrobactrum endophyticum
OTU1700	Odoribacter denticanis
OTU1701	Odoribacter sp.
OTU1702	Odoribacter splanchnicus
OTU1703	Oenococcus sp.
OTU1704	Ohtaekwangia sp.
OTU1705	Olegusella sp.
OTU1706	Oleibacter sp.
OTU1707	Oleiphilus sp.
OTU1708	Oligella sp.
OTU1709	Oligoflexus sp.
OTU1710	Oligosphaera sp.
OTU1711	Oligotropha sp.
OTU1712	Olivibacter sp.
OTU1713	Olsenella scatoligenes
OTU1714	Olsenella sp.
OTU1715	Olsenella uli DSM 7084
OTU1716	Olsenella umbonata
OTU1717	Opitutus sp.
OTU1718	Orbus sp.
OTU1719	Orenia sivashensis
OTU1720	Orenia sp.
OTU1721	Oribacterium asaccharolyticum ACB7
OTU1722	Oribacterium sp.
OTU1723	Ornithinibacillus heyuanensis
OTU1724	Ornithinibacillus sp.
OTU1725	Ornithinimicrobium sp.
OTU1726	Oryzihumus sp.
OTU1727	Oscillatoria sp.
OTU1728	Oscillibacter ruminantium GH1
OTU1729	Oscillibacter sp.
OTU1730	Oscillibacter valericigenes
OTU1731	Owenweeksia sp.
OTU1732	Oxalicibacterium sp.
OTU1733	Oxalobacter formigenes
OTU1734	Oxalobacter sp.
OTU1735	Oxalophagus sp.
OTU1736	Oxobacter sp.
OTU1737	Paenibacillus amylolyticus
OTU1738	Paenibacillus dendritiformis
OTU1739	Paenibacillus glycanilyticus
OTU1740	Paenibacillus hordei
OTU1741	Paenibacillus humicus
OTU1742	Paenibacillus marchantiophytorum
OTU1743	Paenibacillus marinisediminis
OTU1744	Paenibacillus montaniterrae
OTU1745	Paenibacillus nicotianae
OTU1746	Paenibacillus peoriae KCTC 3763
OTU1747	Paenibacillus polymyxa
OTU1748	Paenibacillus shirakamiensis
OTU1749	Paenibacillus sp.
OTU1750	Paeniclostridium sp.
OTU1751	Paeniglutamicibacter sp.
OTU1752	Paenisporosarcina sp.
OTU1753	Palaeococcus ferrophilus DSM 13482
OTU1754	Paludibacter jiangxiensis
OTU1755	Paludibacter propionicigenes WB4
OTU1756	Paludibacter sp.
OTU1757	Paludibaculum fermentans
OTU1758	Paludibaculum sp.
OTU1759	Paludicola psychrotolerans
OTU1760	Paludicola sp.
OTU1761	Paludifilum sp.
OTU1762	Paludisphaera sp.
OTU1763	Pantoea agglomerans
OTU1764	Pantoea sp.
OTU1765	Papillibacter cinnamivorans
OTU1766	Papillibacter sp.
OTU1767	Parabacteroides distasonis
OTU1768	Parabacteroides distasonis ATCC 8503
OTU1769	Parabacteroides goldsteinii DSM 19448 = WAL 12034
OTU1770	Parabacteroides gordonii
OTU1771	Parabacteroides johnsonii
OTU1772	Parabacteroides merdae
OTU1773	Parabacteroides sp.
OTU1774	Paraburkholderia sp.
OTU1775	Paracandidimonas soli
OTU1776	Paraclostridium sp.
OTU1777	Paracoccus aquimaris
OTU1778	Paracoccus sp.
OTU1779	Paraeggerthella sp.
OTU1780	Paraferrimonas sp.
OTU1781	Parafilimonas sp.
OTU1782	Parageobacillus sp.
OTU1783	Paraglaciecola sp.
OTU1784	Paraherbaspirillum sp.
OTU1785	Parahymenobacter sp.
OTU1786	Paraliobacillus sp.
OTU1787	Paralkalibacillus indicireducens
OTU1788	Paralkalibacillus sp.
OTU1789	Paramaledivibacter sp.
OTU1790	Paramoritella sp.
OTU1791	Parapedobacter defluvii
OTU1792	Parapedobacter koreensis
OTU1793	Parapedobacter luteus
OTU1794	Parapedobacter pyrenivorans
OTU1795	Parapedobacter soli
OTU1796	Parapedobacter sp.
OTU1797	Paraphotobacterium sp.
OTU1798	Paraprevotella clara
OTU1799	Paraprevotella clara YIT 11840
OTU1800	Paraprevotella sp.
OTU1801	Paraprevotella xylaniphila
OTU1802	Paraprevotella xylaniphila YIT 11841
OTU1803	Pararheinheimera sp.
OTU1804	Pararhodospirillum oryzae
OTU1805	Pararhodospirillum sp.
OTU1806	Parasaccharibacter sp.
OTU1807	Parasporobacterium sp.
OTU1808	Parasutterella excrementihominis
OTU1809	Parasutterella sp.
OTU1810	Parolsenella catena
OTU1811	Parolsenella sp.
OTU1812	Parvibacter sp.
OTU1813	Parvimonas micra
OTU1814	Parvimonas sp.
OTU1815	Pasteurella sp.
OTU1816	Pectinatus sp.
OTU1817	Pectobacterium aroidearum
OTU1818	Pectobacterium parmentieri
OTU1819	Pectobacterium polaris
OTU1820	Pectobacterium sp.
OTU1821	Pediococcus damnosus
OTU1822	Pediococcus sp.
OTU1823	Pedobacter psychrophilus
OTU1824	Pedobacter sp.
OTU1825	Pelagicoccus sp.
OTU1826	Pelagimonas sp.
OTU1827	Pelagirhabdus sp.
OTU1828	Pelobacter sp.
OTU1829	Pelobium sp.
OTU1830	Pelodictyon sp.
OTU1831	Pelolinea submarina
OTU1832	Pelosinus fermentans DSM 17108
OTU1833	Pelosinus sp.
OTU1834	Pelospora sp.
OTU1835	Pelotomaculum sp.
OTU1836	Peptoanaerobacter sp.
OTU1837	Peptoclostridium sp.
OTU1838	Peptococcus niger
OTU1839	Peptococcus simiae
OTU1840	Peptococcus sp.
OTU1841	Peptoniphilus coxii
OTU1842	Peptoniphilus phoceensis
OTU1843	Peptoniphilus sp.
OTU1844	Peptostreptococcus sp.
OTU1845	Perlucidibaca sp.
OTU1846	Permianibacter sp.
OTU1847	Persephonella sp.
OTU1848	Persicirhabdus sp.
OTU1849	Persicitalea sp.
OTU1850	Petrimonas sp.
OTU1851	Petrothermobacter sp.
OTU1852	Phaeobacter sp.
OTU1853	Phaeocystidibacter sp.
OTU1854	Phaeospirillum molischianum
OTU1855	Phascolarctobacterium faecium
OTU1856	Phascolarctobacterium sp.
OTU1857	Phascolarctobacterium succinatutens
OTU1858	Phaseolibacter sp.
OTU1859	Phenylobacterium sp.
OTU1860	Phocaeicola sp.
OTU1861	Phocea massiliensis
OTU1862	Phocea sp.
OTU1863	Phorcysia sp.
OTU1864	Photobacterium sp.
OTU1865	Photorhabdus sp.
OTU1866	Phreatobacter sp.
OTU1867	Phycicoccus sp.
OTU1868	Phyllonema sp.
OTU1869	Phytobacter sp.
OTU1870	Phytomonospora sp.
OTU1871	Pigmentiphaga sp.
OTU1872	Pilibacter sp.
OTU1873	Planctopirus sp.
OTU1874	Planifilum sp.
OTU1875	Planococcus columbae
OTU1876	Planococcus dechangensis
OTU1877	Planococcus sp.
OTU1878	Planomicrobium sp.
OTU1879	Pleomorphomonas sp.
OTU1880	Plesiomonas sp.
OTU1881	Pluralibacter pyrinus
OTU1882	Pluralibacter sp.
OTU1883	Polaribacter sp.
OTU1884	Polaromonas glacialis
OTU1885	Polaromonas sp.
OTU1886	Polycladomyces sp.
OTU1887	Polycyclovorans sp.
OTU1888	Polynucleobacter sp.
OTU1889	Pontibacillus sp.
OTU1890	Pontibacter brevis
OTU1891	Pontibacter rhizosphera
OTU1892	Pontibacter sp.
OTU1893	Porphyrobacter sp.
OTU1894	Porphyromonas asaccharolytica DSM 20707
OTU1895	Porphyromonas sp.
OTU1896	Porticoccus sp.
OTU1897	Potamolinea magna
OTU1898	Potamolinea sp.
OTU1899	Povalibacter sp.
OTU1900	Pragia sp.
OTU1901	Prevotella albensis
OTU1902	Prevotella brevis
OTU1903	Prevotella bryantii B14
OTU1904	Prevotella colorans
OTU1905	Prevotella copri DSM 18205
OTU1906	Prevotella corporis
OTU1907	Prevotella dentasini JCM 15908
OTU1908	Prevotella fusca JCM 17724
OTU1909	Prevotella intermedia ATCC 25611 = DSM 20706
OTU1910	Prevotella melaninogenica ATCC 25845
OTU1911	Prevotella nanceiensis
OTU1912	Prevotella nigrescens
OTU1913	Prevotella oryzae DSM 17970
OTU1914	Prevotella ruminicola
OTU1915	Prevotella salivae
OTU1916	Prevotella scopos JCM 17725
OTU1917	Prevotella sp.
OTU1918	Prevotella stercorea DSM 18206
OTU1919	Prevotellamassilia sp.
OTU1920	Prevotellamassilia timonensis
OTU1921	Prochlorothrix sp.
OTU1922	Prolixibacter bellariivorans
OTU1923	Prolixibacter sp.
OTU1924	Promicromonospora sp.
OTU1925	Propionibacterium sp.
OTU1926	Propioniferax sp.
OTU1927	Propionimicrobium sp.
OTU1928	Propionispira sp.
OTU1929	Propionispora sp.
OTU1930	Prosthecobacter debontii
OTU1931	Prosthecomicrobium sp.
OTU1932	Proteiniborus ethanoligenes
OTU1933	Proteiniborus sp.
OTU1934	Proteiniclasticum ruminis DSM 24773
OTU1935	Proteiniclasticum sp.
OTU1936	Proteiniphilum acetatigenes
OTU1937	Proteiniphilum saccharofermentans
OTU1938	Proteiniphilum sp.
OTU1939	Proteinivorax sp.
OTU1940	Proteocatella sp.
OTU1941	Proteus alimentorum
OTU1942	Proteus cibarius
OTU1943	Proteus columbae
OTU1944	Proteus hauseri
OTU1945	Proteus mirabilis
OTU1946	Proteus penneri
OTU1947	Proteus sp.
OTU1948	Proteus terrae
OTU1949	Proteus vulgaris
OTU1950	Providencia alcalifaciens
OTU1951	Providencia burhodogranariea DSM 19968
OTU1952	Providencia sp.
OTU1953	Providencia stuartii
OTU1954	Pseudarthrobacter niigatensis
OTU1955	Pseudarthrobacter sp.
OTU1956	Pseudenhygromyxa sp.
OTU1957	Pseudescherichia sp.
OTU1958	Pseudoalteromonas phenolica
OTU1959	Pseudoalteromonas sp.
OTU1960	Pseudobacteroides sp.
OTU1961	Pseudobowmanella sp.
OTU1962	Pseudobutyrivibrio sp.
OTU1963	Pseudobutyrivibrio xylanivorans
OTU1964	Pseudochelatococcus sp.
OTU1965	Pseudocitrobacter anthropi
OTU1966	Pseudocitrobacter faecalis
OTU1967	Pseudocitrobacter sp.
OTU1968	Pseudoclavibacter sp.
OTU1969	Pseudoclostridium sp.
OTU1970	Pseudodesulfovibrio indicus
OTU1971	Pseudodesulfovibrio sp.
OTU1972	Pseudoduganella sp.
OTU1973	Pseudoflavonifractor capillosus ATCC 29799
OTU1974	Pseudoflavonifractor phocaeensis
OTU1975	Pseudoflavonifractor sp.
OTU1976	Pseudoglutamicibacter sp.
OTU1977	Pseudohaliea sp.
OTU1978	Pseudolabrys sp.
OTU1979	Pseudomaribius sp.
OTU1980	Pseudomonas hussainii
OTU1981	Pseudomonas sp.
OTU1982	Pseudomonas wadenswilerensis
OTU1983	Pseudonocardia alni
OTU1984	Pseudonocardia sp.
OTU1985	Pseudopedobacter beijingensis
OTU1986	Pseudopedobacter sp.
OTU1987	Pseudoramibacter sp.
OTU1988	Pseudorhodobacter sp.
OTU1989	Pseudosphingobacterium sp.
OTU1990	Pseudothermotoga sp.
OTU1991	Pseudovibrio sp.
OTU1992	Pseudoxanthomonas sp.
OTU1993	Psychrobacillus sp.
OTU1994	Psychrobacter sp.
OTU1995	Psychroflexus sp.
OTU1996	Psychromonas aquatilis
OTU1997	Psychromonas ingrahamii
OTU1998	Psychromonas marina
OTU1999	Psychromonas sp.
[truncated: 549 more rows]
